# Supplementary material for: Gelatinous filter feeders increase ecosystem efficiency
Source: Commun Biol. 2024 Aug 23;7:1039. doi: 10.1038/s42003-024-06717-1 (PMC11343865; doi:10.1038/s42003-024-06717-1)
Supplement: Supplementary file 4 — Supplementary Data 1 [file 42003_2024_6717_MOESM4_ESM.xlsx]

## Sheet: Sheet1
Date	Cycle	Event	Lat	Lon	Depth	POC	PN	δ13C	δ15N
2018-10-25 02:00:00	1	15	-44.5982	174.512	5	10.6091	1.58325	-22.307	2.80938
2018-10-25 02:00:00	1	15	-44.5982	174.512	12	11.4665	1.85499	-21.6624	2.74882
2018-10-25 02:00:00	1	15	-44.5982	174.512	20	11.992	1.91837	-22.1836	2.88042
2018-10-25 02:00:00	1	15	-44.5982	174.512	30	11.0212	1.7522	-22.0578	2.03326
2018-10-25 02:00:00	1	15	-44.5982	174.512	40	10.4477	1.64493	-22.1449	0.748133
2018-10-25 02:00:00	1	15	-44.5982	174.512	50	5.88436	0.933563	-23.3648	1.31585
2018-10-25 02:00:00	1	15	-44.5982	174.512	70	2.7704	0.486427	-23.8734	2.58605
2018-10-25 02:00:00	1	15	-44.5982	174.512	100	1.55311	0.228256	-25.0045	3.90106
2018-10-26 02:00:00	1	24	-44.5297	174.23	5	11.6057	1.91792	-21.6087	1.95893
2018-10-26 02:00:00	1	24	-44.5297	174.23	12	10.6453	1.75801	-21.2784	2.06864
2018-10-26 02:00:00	1	24	-44.5297	174.23	20	9.66887	1.59111	-22.338	1.45918
2018-10-26 02:00:00	1	24	-44.5297	174.23	30	9.01019	1.50286	-21.8434	0.283463
2018-10-26 02:00:00	1	24	-44.5297	174.23	40	5.4189	0.814203	-23.1676	0.609955
2018-10-26 02:00:00	1	24	-44.5297	174.23	50	2.64966	0.351742	-25.8517	0.554181
2018-10-26 02:00:00	1	24	-44.5297	174.23	70	2.15294	0.281555	-25.7794	1.74861
2018-10-26 02:00:00	1	24	-44.5297	174.23	100	1.37929	0.141137	-26.2421	1.43317
2018-10-27 02:00:00	1	39	-44.5068	174.12	5	9.42133	1.43793	-21.215	3.34963
2018-10-27 02:00:00	1	39	-44.5068	174.12	12	10.4918	1.75701	-21.6653	3.14635
2018-10-27 02:00:00	1	39	-44.5068	174.12	20	9.08678	1.54432	-22.1519	1.80783
2018-10-27 02:00:00	1	39	-44.5068	174.12	30	6.27611	1.05005	-23.2691	-1.00274
2018-10-27 02:00:00	1	39	-44.5068	174.12	40	4.04711	0.699813	-24.0353	-0.183631
2018-10-27 02:00:00	1	39	-44.5068	174.12	50	3.67221	0.673911	-22.4522	1.73929
2018-10-27 02:00:00	1	39	-44.5068	174.12	70	1.8779	0.208855	-25.6963	1.52921
2018-10-27 02:00:00	1	39	-44.5068	174.12	100	1.18821	0.131028	-26.6854	-0.110343
2018-10-28 02:00:00	1	51	-44.5048	174.095	5	9.74969	1.6225	-21.7293	4.43267
2018-10-28 02:00:00	1	51	-44.5048	174.095	12	9.57233	1.62385	-21.4428	4.16073
2018-10-28 02:00:00	1	51	-44.5048	174.095	20	8.94854	1.52056	-21.9006	3.88087
2018-10-28 02:00:00	1	51	-44.5048	174.095	30	9.63996	1.74411	-23.4073	0.851536
2018-10-28 02:00:00	1	51	-44.5048	174.095	40	6.83489	1.20707	-22.175	1.79497
2018-10-28 02:00:00	1	51	-44.5048	174.095	50	3.05737	0.532769	-23.8617	1.51968
2018-10-28 02:00:00	1	51	-44.5048	174.095	70	1.85802	0.364019	-25.1577	2.31633
2018-10-28 02:00:00	1	51	-44.5048	174.095	100	1.68707	0.314494	-24.6037	4.13073
2018-10-29 02:00:00	1	69	-44.5558	174.114	5	9.01792	1.38843	-23.0613	2.58778
2018-10-29 02:00:00	1	69	-44.5558	174.114	12	8.40569	1.38005	-22.5153	3.00305
2018-10-29 02:00:00	1	69	-44.5558	174.114	20	9.83541	1.59875	-22.7333	2.83351
2018-10-29 02:00:00	1	69	-44.5558	174.114	30	10.4582	1.85321	-23.2182	0.648917
2018-10-29 02:00:00	1	69	-44.5558	174.114	40	6.34304	1.08658	-22.7852	-0.414913
2018-10-29 02:00:00	1	69	-44.5558	174.114	50	7.07923	1.21286	-23.1333	0.000989993
2018-10-29 02:00:00	1	69	-44.5558	174.114	70	8.75221	0.712002	-25.7423	1.60213
2018-10-29 02:00:00	1	69	-44.5558	174.114	100	1.31543	0.169181	-25.7281	0.680369
2018-10-30 02:00:00	1	90	-44.6057	174.217	5	7.0576	1.14066	-23.1556	1.71488
2018-10-30 02:00:00	1	90	-44.6057	174.217	12	6.58674	1.07826	-23.2741	2.05916
2018-10-30 02:00:00	1	90	-44.6057	174.217	20	8.47089	1.47709	-23.1258	1.84377
2018-10-30 02:00:00	1	90	-44.6057	174.217	30	9.27895	1.70551	-23.4498	1.02242
2018-10-30 02:00:00	1	90	-44.6057	174.217	40	10.6265	1.87305	-22.9937	0.746407
2018-10-30 02:00:00	1	90	-44.6057	174.217	50	6.72126	1.22286	-22.8636	-0.300465
2018-10-30 02:00:00	1	90	-44.6057	174.217	70	2.07228	0.288734	-24.9139	0.351086
2018-10-30 02:00:00	1	90	-44.6057	174.217	100	1.64289	0.2492	-24.6289	-1.0521
2018-10-31 02:00:00	1	108	-44.6367	174.27	5	12.9869	2.22346	-21.3149	3.20156
2018-10-31 02:00:00	1	108	-44.6367	174.27	12	13.2568	2.17775	-21.5419	3.30294
2018-10-31 02:00:00	1	108	-44.6367	174.27	20	12.1098	2.02538	-21.4863	3.09431
2018-10-31 02:00:00	1	108	-44.6367	174.27	30	8.20161	1.43142	-22.0732	1.45059
2018-10-31 02:00:00	1	108	-44.6367	174.27	40	6.04875	1.02956	-22.6592	0.187856
2018-10-31 02:00:00	1	108	-44.6367	174.27	50	4.16024	0.699387	-22.5331	0.556307
2018-10-31 02:00:00	1	108	-44.6367	174.27	70	3.62965	0.551835	-22.5698	2.99975
2018-10-31 02:00:00	1	108	-44.6367	174.27	100	2.27359	0.354122	-23.157	1.65895
2018-11-02 02:00:00	2	137	-44.5573	178.475	5	7.93398	1.43578	-22.5375	0.419471
2018-11-02 02:00:00	2	137	-44.5573	178.475	12	9.82731	1.9806	-22.512	0.851452
2018-11-02 02:00:00	2	137	-44.5573	178.475	20	7.21925	1.30605	-22.6052	-0.0243055
2018-11-02 02:00:00	2	137	-44.5573	178.475	30	7.08146	1.31178	-22.4624	0.176321
2018-11-02 02:00:00	2	137	-44.5573	178.475	40	5.70232	1.13577	-24.1298	-0.380915
2018-11-02 02:00:00	2	137	-44.5573	178.475	60	4.3236	0.835984	-24.5216	-0.847607
2018-11-02 02:00:00	2	137	-44.5573	178.475	80	3.33321	0.597645	-25.2395	0.0169313
2018-11-03 02:00:00	2	150	-44.5685	178.683	5	8.91888	1.42775	-24.1266	-0.70593
2018-11-03 02:00:00	2	150	-44.5685	178.683	12	9.53591	1.53474	-24.1481	-0.603299
2018-11-03 02:00:00	2	150	-44.5685	178.683	20	8.98	1.41577	-24.2713	-0.270308
2018-11-03 02:00:00	2	150	-44.5685	178.683	30	8.23385	1.26937	-24.6311	-0.869398
2018-11-03 02:00:00	2	150	-44.5685	178.683	40	7.55568	1.1776	-25.0321	-0.738653
2018-11-03 02:00:00	2	150	-44.5685	178.683	60	8.24206	0.990858	-26.9582	0.0999627
2018-11-03 02:00:00	2	150	-44.5685	178.683	80	2.53747	0.268532	-28.7949	-2.11602
2018-11-03 02:00:00	2	150	-44.5685	178.683	100	2.80697	0.315498	-28.8057	-0.130283
2018-11-04 02:00:00	2	159	-44.6062	179.028	5	6.50308	1.18703	-23.612	-0.0439138
2018-11-04 02:00:00	2	159	-44.6062	179.028	12	6.86008	1.21902	-23.693	0.360997
2018-11-04 02:00:00	2	159	-44.6062	179.028	20	5.74017	1.11418	-23.6474	-0.142322
2018-11-04 02:00:00	2	159	-44.6062	179.028	30	5.3285	1.09871	-23.3926	-0.0336538
2018-11-04 02:00:00	2	159	-44.6062	179.028	40	5.27109	1.11621	-23.2287	-0.18268
2018-11-04 02:00:00	2	159	-44.6062	179.028	60	4.74698	0.946504	-24.034	-0.64274
2018-11-04 02:00:00	2	159	-44.6062	179.028	80	2.48558	0.51267	-25.053	-0.539126
2018-11-04 02:00:00	2	159	-44.6062	179.028	100	1.68142	0.337571	-25.8697	1.98256
2018-11-05 02:00:00	2	176	-44.6045	179.179	5	6.7754	1.19702	-23.5213	0.159597
2018-11-05 02:00:00	2	176	-44.6045	179.179	12	6.62852	1.14974	-23.542	-0.499128
2018-11-05 02:00:00	2	176	-44.6045	179.179	20	5.69051	0.980073	-23.5412	-0.76426
2018-11-05 02:00:00	2	176	-44.6045	179.179	30	6.1158	1.07051	-23.439	-0.793483
2018-11-05 02:00:00	2	176	-44.6045	179.179	40	7.34865	1.40541	-23.348	0.253644
2018-11-05 02:00:00	2	176	-44.6045	179.179	60	4.83259	0.807387	-24.5396	-1.77863
2018-11-05 02:00:00	2	176	-44.6045	179.179	80	4.13909	0.491653	-26.6495	-2.42016
2018-11-05 02:00:00	2	176	-44.6045	179.179	100	1.99792	0.301605	-26.0194	-0.943514
2018-11-06 02:00:00	2	188	-44.5413	179.493	5	8.8633	1.33608	-24.2018	-0.664916
2018-11-06 02:00:00	2	188	-44.5413	179.493	12	8.59258	1.27509	-24.2635	-0.533821
2018-11-06 02:00:00	2	188	-44.5413	179.493	20	8.63666	1.254	-24.3667	0.438348
2018-11-06 02:00:00	2	188	-44.5413	179.493	30	7.92396	1.21597	-24.0883	-1.09127
2018-11-06 02:00:00	2	188	-44.5413	179.493	60	5.61559	0.822557	-25.7437	-1.89561
2018-11-06 02:00:00	2	188	-44.5413	179.493	80	3.19319	0.338915	-27.9262	-2.01853
2018-11-06 02:00:00	2	188	-44.5413	179.493	100	2.25315	0.200873	-29.1068	0.1738
2018-11-07 02:00:00	3	193	-42.6622	178	5	18.5496	3.39238	-22.3594	5.9292
2018-11-07 02:00:00	3	193	-42.6622	178	12	18.0148	3.37474	-22.3639	5.96732
2018-11-07 02:00:00	3	193	-42.6622	178	20	15.974	2.90798	-22.3915	6.40356
2018-11-07 02:00:00	3	193	-42.6622	178	25	10.8666	2.13798	-22.5876	5.66475
2018-11-07 02:00:00	3	193	-42.6622	178	30	6.81462	1.3636	-23.2788	5.92757
2018-11-07 02:00:00	3	193	-42.6622	178	40	3.79634	0.760902	-23.8483	5.03509
2018-11-07 02:00:00	3	193	-42.6622	178	70	2.2682	0.426565	-24.087	6.04234
2018-11-07 02:00:00	3	193	-42.6622	178	100	2.82162	0.628307	-22.4779	7.01251
2018-11-08 02:00:00	3	207	-42.742	178.09	5	18.5225	3.0614	-22.3217	5.42825
2018-11-08 02:00:00	3	207	-42.742	178.09	12	15.8199	2.65072	-22.6587	4.83624
2018-11-08 02:00:00	3	207	-42.742	178.09	20	8.72825	1.53668	-23.4849	5.20847
2018-11-08 02:00:00	3	207	-42.742	178.09	30	6.20177	1.13832	-23.5254	5.01252
2018-11-08 02:00:00	3	207	-42.742	178.09	35	4.08772	0.706153	-23.688	5.12926
2018-11-08 02:00:00	3	207	-42.742	178.09	70	3.29081	0.566476	-23.08	4.27705
2018-11-08 02:00:00	3	207	-42.742	178.09	100	2.01459	0.290809	-24.4172	4.60827
2018-11-09 04:08:00	4	223	-42.7868	178.267	5	10.4918	1.78739	-22.476	5.509
2018-11-09 02:00:00	4	223	-42.7868	178.267	12	10.9601	1.86331	-22.4647	5.29568
2018-11-09 02:00:00	4	223	-42.7868	178.267	20	9.55515	1.52913	-22.6016	5.63045
2018-11-09 02:00:00	4	223	-42.7868	178.267	30	13.502	1.98474	-23.3951	4.63906
2018-11-09 02:00:00	4	223	-42.7868	178.267	40	10.4918	1.83294	-22.4249	5.23918
2018-11-09 02:00:00	4	223	-42.7868	178.267	50	10.1573	1.68107	-22.5182	5.44624
2018-11-09 02:00:00	4	223	-42.7868	178.267	70	4.09397	0.722666	-22.9536	5.89081
2018-11-09 02:00:00	4	223	-42.7868	178.267	100	1.84442	0.317172	-23.0101	6.76092
2018-11-10 02:00:00	4	239	-42.7775	178.409	5	12.4987	2.07579	-22.2752	6.87801
2018-11-10 02:00:00	4	239	-42.7775	178.409	12	14.0371	2.40941	-22.1689	5.43116
2018-11-10 02:00:00	4	239	-42.7775	178.409	20	10.8932	1.84812	-22.4229	6.47421
2018-11-10 02:00:00	4	239	-42.7775	178.409	30	9.2206	1.66588	-22.4884	6.02889
2018-11-10 02:00:00	4	239	-42.7775	178.409	40	4.35505	0.868888	-22.6022	4.40089
2018-11-10 02:00:00	4	239	-42.7775	178.409	50	3.73247	0.664769	-23.3237	5.14109
2018-11-10 02:00:00	4	239	-42.7775	178.409	70	2.88891	0.483393	-23.4284	2.74677
2018-11-10 02:00:00	4	239	-42.7775	178.409	100	1.53641	0.298868	-22.3103	1.49564
2018-11-13 02:00:00	4	283	-43.4767	179.943	5	9.79376	1.8464	-22.4384	5.63921
2018-11-13 02:00:00	4	283	-43.4767	179.943	12	10.8771	1.84554	-23.2048	6.20141
2018-11-13 02:00:00	4	283	-43.4767	179.943	20	9.54668	2.11928	-21.8747	6.98129
2018-11-13 02:00:00	4	283	-43.4767	179.943	30	5.77577	1.20027	-22.6551	5.2014
2018-11-13 02:00:00	4	283	-43.4767	179.943	40	5.04213	1.12859	-22.5355	5.42474
2018-11-13 02:00:00	4	283	-43.4767	179.943	50	2.84058	0.602497	-22.3814	5.15738
2018-11-13 02:00:00	4	283	-43.4767	179.943	70	1.82272	0.309063	-21.7472	7.25677
2018-11-13 02:00:00	4	283	-43.4767	179.943	100	1.89534	0.337584	-21.7151	7.65178
2018-11-14 02:00:00	4	298	-43.5968	-179.885	5	10.4918	1.80257	-21.6322	5.62541
2018-11-14 02:00:00	4	298	-43.5968	-179.885	12	10.6256	1.83294	-21.6011	4.9311
2018-11-14 02:00:00	4	298	-43.5968	-179.885	20	9.9566	1.68107	-21.078	4.49472
2018-11-14 02:00:00	4	298	-43.5968	-179.885	30	6.61075	1.17179	-21.3324	5.65397
2018-11-14 02:00:00	4	298	-43.5968	-179.885	40	4.66967	0.804924	-21.7174	4.82277
2018-11-14 02:00:00	4	298	-43.5968	-179.885	50	4.66967	0.85366	-21.8717	3.7138
2018-11-14 02:00:00	4	298	-43.5968	-179.885	70	2.81526	0.518457	-22.1536	2.63737
2018-11-14 02:00:00	4	298	-43.5968	-179.885	100	2.11894	0.426979	-21.9495	1.37169
2018-11-15 02:00:00	4	317	-43.7365	-179.813	5	10.2242	1.65069	-22.9301	4.82004
2018-11-15 02:00:00	4	317	-43.7365	-179.813	12	9.68897	1.63549	-22.5816	4.63007
2018-11-15 02:00:00	4	317	-43.7365	-179.813	20	8.48456	1.43793	-22.4198	4.81966
2018-11-15 02:00:00	4	317	-43.7365	-179.813	30	9.82278	1.7722	-21.7997	6.80752
2018-11-15 02:00:00	4	317	-43.7365	-179.813	40	4.94412	0.867365	-22.8187	3.90676
2018-11-15 02:00:00	4	317	-43.7365	-179.813	50	3.88644	0.64496	-22.924	4.23641
2018-11-15 02:00:00	4	317	-43.7365	-179.813	70	2.79518	0.41783	-22.9882	3.06476
2018-11-15 02:00:00	4	317	-43.7365	-179.813	100	2.39346	0.332425	-22.4954	6.01285
2018-11-15 12:30:00	2R	319	-44.5355	179.608	5	12.2312	2.24264	-22.2977	4.59466
2018-11-15 12:30:00	2R	319	-44.5355	179.608	12	13.5689	2.33362	-22.5622	4.41158
2018-11-15 12:30:00	2R	319	-44.5355	179.608	20	9.55515	1.6203	-22.9724	4.50586
2018-11-15 12:30:00	2R	319	-44.5355	179.608	30	11.0939	1.60511	-24.1725	4.19525
2018-11-15 12:30:00	2R	319	-44.5355	179.608	40	5.16501	0.990691	-22.9309	3.80358
2018-11-15 12:30:00	2R	319	-44.5355	179.608	50	3.52493	0.672388	-22.5643	3.68647
2018-11-15 12:30:00	2R	319	-44.5355	179.608	70	2.51398	0.423929	-22.3609	6.21621
2018-11-15 12:30:00	2R	319	-44.5355	179.608	100	1.95155	0.30802	-23.3805	5.8512
2018-11-16 02:00:00	5	324	-45.5557	179.517	5	4.32157	0.648007	-22.7791	0.628265
2018-11-16 02:00:00	5	324	-45.5557	179.517	12	4.02033	0.648007	-22.4816	-0.969805
2018-11-16 02:00:00	5	324	-45.5557	179.517	25	4.57595	0.731807	-22.4084	1.45653
2018-11-16 02:00:00	5	324	-45.5557	179.517	45	7.41385	1.2874	-21.4249	0.708765
2018-11-16 02:00:00	5	324	-45.5557	179.517	70	10.6183	1.86006	-20.5976	0.701889
2018-11-16 02:00:00	5	324	-45.5557	179.517	90	9.56575	1.59358	-20.1438	0.314109
2018-11-16 02:00:00	5	324	-45.5557	179.517	100	6.99275	1.12583	-21.4795	-2.96242
2018-11-16 02:00:00	5	324	-45.5557	179.517	120	1.63658	0.174083	-25.9829	-0.714603
2018-11-17 02:00:00	5	339	-45.5503	179.513	5	4.36042	0.812232	-22.8286	0.985625
2018-11-17 02:00:00	5	339	-45.5503	179.513	12	4.95976	0.904071	-22.9465	1.14125
2018-11-17 02:00:00	5	339	-45.5503	179.513	25	4.41269	0.735352	-23.3658	0.955342
2018-11-17 02:00:00	5	339	-45.5503	179.513	5	4.93433	0.844971	-23.588	0.759233
2018-11-17 02:00:00	5	339	-45.5503	179.513	100	2.55639	0.451754	-25.4126	-0.260244
2018-11-17 02:00:00	5	339	-45.5503	179.513	120	2.74812	0.374335	-26.6214	2.95972
2018-11-17 02:00:00	5	339	-45.5503	179.513	150	1.53538	0.26357	-25.7951	3.17849
2018-11-18 02:00:00	5	353	-45.5503	179.513	5	3.73247	0.692195	-23.7236	-2.97701
2018-11-18 02:00:00	5	353	-45.5503	179.513	12	6.14225	1.18548	-22.9262	-0.274493
2018-11-18 02:00:00	5	353	-45.5503	179.513	30	4.56256	0.861274	-23.7424	-1.94349
2018-11-18 02:00:00	5	353	-45.5503	179.513	50	4.62281	0.878025	-24.452	-2.46697
2018-11-18 02:00:00	5	353	-45.5503	179.513	60	4.27472	0.804924	-25.07	-0.229381
2018-11-18 02:00:00	5	353	-45.5503	179.513	70	2.36668	0.367505	-26.7921	-0.697549
2018-11-18 02:00:00	5	353	-45.5503	179.513	100	1.63684	0.248525	-27.6989	-1.45183
2018-11-18 02:00:00	5	353	-45.5503	179.513	120	1.40248	0.196648	-27.1646	-4.87918
2018-11-18 02:00:00	5	371	-45.5503	179.513	5	5.65582	1.08939	-22.2635	0.0986948
2018-11-18 02:00:00	5	371	-45.5503	179.513	12	4.97776	0.938899	-22.442	0.082595
2018-11-18 02:00:00	5	371	-45.5503	179.513	30	4.9319	0.936193	-23.2554	-0.128821
2018-11-18 02:00:00	5	371	-45.5503	179.513	50	6.14702	1.19212	-23.5382	1.13338
2018-11-18 02:00:00	5	371	-45.5503	179.513	60	4.60859	0.886077	-24.873	0.719221
2018-11-18 02:00:00	5	371	-45.5503	179.513	70	2.69268	0.563219	-25.1085	-0.229898
2018-11-18 02:00:00	5	371	-45.5503	179.513	100	1.64904	0.285605	-27.0169	2.43113
2018-11-18 02:00:00	5	371	-45.5503	179.513	120	0.706597	0.170681	-27.1255	3.17079
