# Supplementary material for: Gelatinous filter feeders increase ecosystem efficiency
Source: Commun Biol. 2024 Aug 23;7:1039. doi: 10.1038/s42003-024-06717-1 (PMC11343865; doi:10.1038/s42003-024-06717-1)
Supplement: Supplementary file 5 — Supplementary Data 2 [file 42003_2024_6717_MOESM5_ESM.xlsx]

## Sheet: Sheet1
Bongo Tow	Station	Cycle	Day	Date	Time In	Size Fraction	δ13C (‰)	δ15N (‰)
1	4	1	1	2018-10-24	534	0.2-0.5 mm	-19.1961	6.49687
1	4	1	1	2018-10-24	534	0.5-1 mm	-19.24	6.98645
1	4	1	1	2018-10-24	534	1-2 mm	-19.1412	7.67694
1	4	1	1	2018-10-24	534	2-4 mm	-19.1148	7.26132
1	4	1	1	2018-10-24	534	>4 mm	NaN	NaN
3	13	1	1	2018-10-24	2215	0.2-0.5 mm	-21.2613	6.80064
3	13	1	1	2018-10-24	2215	0.5-1 mm	-20.4771	6.13661
3	13	1	1	2018-10-24	2215	1-2 mm	-22.1001	5.49716
3	13	1	1	2018-10-24	2215	2-4 mm	-21.0186	7.97416
3	13	1	1	2018-10-24	2215	>4 mm	-21.4993	7.40649
11	56	1	5	2018-10-28	1258	0.2-0.5 mm	-21.7599	6.57719
11	56	1	5	2018-10-28	1258	0.5-1 mm	-21.1826	5.61902
11	56	1	5	2018-10-28	1258	1-2 mm	-21.5041	7.90394
11	56	1	5	2018-10-28	1258	2-4 mm	-23.0002	4.43063
11	56	1	5	2018-10-28	1258	>4 mm	-22.8291	5.04609
14	68	1	5	2018-10-28	2330	>4 mm	-20.9845	6.88205
14	68	1	5	2018-10-28	2330	2-4 mm	-22.7215	5.1735
14	68	1	5	2018-10-28	2330	1-2 mm	-22.0259	6.2654
14	68	1	5	2018-10-28	2330	0.5-1 mm	-21.0856	6.10899
14	68	1	5	2018-10-28	2330	0.2-0.5 mm	-21.6117	7.64241
35	135	2	1	2018-11-01	2257	0.2-0.5 mm	-22.427	3.36387
35	135	2	1	2018-11-01	2257	0.5-1 mm	-22.6529	3.5117
35	135	2	1	2018-11-01	2257	1-2 mm	-22.8108	4.1281
35	135	2	1	2018-11-01	2257	2-4 mm	-21.8547	5.79726
35	135	2	1	2018-11-01	2257	>4 mm	-21.4624	3.92885
37	142	2	1	2018-11-02	1019	0.2-0.5 mm	-22.8268	3.38936
37	142	2	1	2018-11-02	1019	0.5-1 mm	-22.7209	3.94852
37	142	2	1	2018-11-02	1019	1-2 mm	-22.6181	3.37909
37	142	2	1	2018-11-02	1019	2-4 mm	-20.7256	3.16776
37	142	2	1	2018-11-02	1019	>4 mm	-21.72	4.23991
39	160	2	3	2018-11-04	1000	>4 mm	-21.6697	3.56138
39	160	2	3	2018-11-04	1000	2-4 mm	-20.6151	4.36971
39	160	2	3	2018-11-04	1000	1-2 mm	-23.0265	3.89575
39	160	2	3	2018-11-04	1000	0.5-1 mm	-22.7153	4.59184
39	160	2	3	2018-11-04	1000	0.2-0.5 mm	-23.2173	3.91881
46	186	2	5	2018-11-05	2245	>4 mm	-21.3729	6.00222
46	186	2	5	2018-11-05	2245	2-4 mm	-19.0676	6.5052
46	186	2	5	2018-11-05	2245	1-2 mm	-22.2191	3.59574
46	186	2	5	2018-11-05	2245	0.5-1 mm	-21.8408	3.53585
46	186	2	5	2018-11-05	2245	0.2-0.5 mm	-22.4447	3.11104
47	191	3	1	2018-11-06	2158	0.2-0.5 mm	-21.4073	8.45861
47	191	3	1	2018-11-06	2158	0.5-1 mm	-21.2933	8.82958
47	191	3	1	2018-11-06	2158	1-2 mm	-20.7307	8.88797
47	191	3	1	2018-11-06	2158	2-4 mm	-21.7083	7.82606
47	191	3	1	2018-11-06	2158	>4 mm	-19.7318	7.45512
48	200	3	1	2018-11-07	1600	0.2-0.5 mm	-20.1566	8.60332
48	200	3	1	2018-11-07	1600	0.5-1 mm	-20.6843	8.77595
48	200	3	1	2018-11-07	1600	1-2 mm	-21.3149	9.07626
48	200	3	1	2018-11-07	1600	2-4 mm	-20.7351	8.67592
48	200	3	1	2018-11-07	1600	>4 mm	-18.2138	9.66668
55	226	3	3	2018-11-09	1018	>4 mm	-20.2447	9.13194
55	226	3	3	2018-11-09	1018	2-4 mm	-20.6397	10.2231
55	226	3	3	2018-11-09	1018	1-2 mm	-21.0319	9.43005
55	226	3	3	2018-11-09	1018	0.5-1 mm	-20.6422	9.46753
55	226	3	3	2018-11-09	1018	0.2-0.5 mm	-20.2382	9.20784
59	237	3	3	2018-11-09	2236	>4 mm	-19.7588	9.71912
59	237	3	3	2018-11-09	2236	2-4 mm	-20.077	9.96234
59	237	3	3	2018-11-09	2236	1-2 mm	-20.4237	9.25764
59	237	3	3	2018-11-09	2236	0.5-1 mm	-20.4635	9.60851
59	237	3	3	2018-11-09	2236	0.2-0.5 mm	-19.9592	9.81076
87	271	4	1	2018-11-12	1032	0.2-0.5 mm	-19.512	9.37805
87	271	4	1	2018-11-12	1032	0.5-1 mm	-20.8592	9.10652
87	271	4	1	2018-11-12	1032	1-2 mm	-20.6357	9.20507
87	271	4	1	2018-11-12	1032	2-4 mm	-20.081	10.0971
87	271	4	1	2018-11-12	1032	>4 mm	-20.7223	10.4012
88	277	4	1	2018-11-12	1905	0.2-0.5 mm	-18.9592	10.3155
88	277	4	1	2018-11-12	1905	0.5-1 mm	-20.2569	10.4381
88	277	4	1	2018-11-12	1905	1-2 mm	-19.5095	9.58356
88	277	4	1	2018-11-12	1905	2-4 mm	-20.359	10.0943
88	277	4	1	2018-11-12	1905	>4 mm	-19.1396	9.7336
96	307	4	3	2018-11-14	1215	>4 mm	-19.5026	11.153
96	307	4	3	2018-11-14	1215	2-4 mm	-19.1976	9.82866
96	307	4	3	2018-11-14	1215	1-2 mm	-19.9336	10.0099
96	307	4	3	2018-11-14	1215	0.5-1 mm	-20.0564	10.5799
96	307	4	3	2018-11-14	1215	0.2-0.5 mm	-19.2349	9.44005
97	313	4	3	2018-11-14	2210	>4 mm	-19.0102	10.7328
97	313	4	3	2018-11-14	2210	2-4 mm	-19.0919	9.28696
97	313	4	3	2018-11-14	2210	1-2 mm	-20.5414	9.28175
97	313	4	3	2018-11-14	2210	0.5-1 mm	-20.0732	9.8891
97	313	4	3	2018-11-14	2210	0.2-0.5 mm	-19.5095	9.16696
103	330	5	1	2018-11-16	1020	>4 mm	-21.8167	5.47468
103	330	5	1	2018-11-16	1020	2-4 mm	-22.3197	4.61547
103	330	5	1	2018-11-16	1020	1-2 mm	-22.4585	5.27145
103	330	5	1	2018-11-16	1020	0.5-1 mm	-25.6288	4.94668
103	330	5	1	2018-11-16	1020	0.2-0.5 mm	-22.9416	4.39949
104	336	5	1	2018-11-16	2231	>4 mm	-20.25	9.51811
104	336	5	1	2018-11-16	2231	2-4 mm	-21.8135	3.10075
104	336	5	1	2018-11-16	2231	1-2 mm	-22.1779	4.56001
104	336	5	1	2018-11-16	2231	0.5-1 mm	-22.6328	3.89836
104	336	5	1	2018-11-16	2231	0.2-0.5 mm	-22.1664	4.36581
109	356	5	3	2018-11-18	1003	>4 mm	-20.9189	5.99465
109	356	5	3	2018-11-18	1003	2-4 mm	-22.0567	4.80234
109	356	5	3	2018-11-18	1003	1-2 mm	-24.2836	4.44376
109	356	5	3	2018-11-18	1003	0.5-1 mm	-22.7388	5.0943
109	356	5	3	2018-11-18	1003	0.2-0.5 mm	-22.676	4.55004
112	365	5	3	2018-11-18	2330	>4 mm	-21.6875	5.33679
112	365	5	3	2018-11-18	2330	2-4 mm	-21.7841	4.29392
112	365	5	3	2018-11-18	2330	1-2 mm	-22.4627	4.84827
112	365	5	3	2018-11-18	2330	0.5-1 mm	-22.6591	4.98401
112	365	5	3	2018-11-18	2330	0.2-0.5 mm	-23.2509	4.06908
