# Supplementary material for: Gelatinous filter feeders increase ecosystem efficiency
Source: Commun Biol. 2024 Aug 23;7:1039. doi: 10.1038/s42003-024-06717-1 (PMC11343865; doi:10.1038/s42003-024-06717-1)
Supplement: Supplementary file 6 — Supplementary Data 3 [file 42003_2024_6717_MOESM6_ESM.xlsx]

## Sheet: Sheet1
Species	Stage	Length	Bongo Tow	Station	Cycle	Day	Start Date	Start time (local)	Latitude	Longitude	Body δ13C (‰)	Body δ15NAir (‰)	Gut δ13C (‰)	Gut δ15N (‰)
Salpa thompsoni	Blastozooid	36	1	4	1	1	2018-10-24	434	-44.1953	172.933	-21.5558	0.9928	-23.7497	0.370357
Salpa thompsoni	Blastozooid	40	1	4	1	1	2018-10-24	434	-44.1953	172.933	-22.5028	1.64673	-23.7464	1.10804
Salpa thompsoni	Blastozooid	27	1	4	1	1	2018-10-24	434	-44.1953	172.933	-22.8082	2.87931	-23.2668	1.74167
Salpa thompsoni	Blastozooid	33	1	4	1	1	2018-10-24	434	-44.1953	172.933	-22.9684	1.82946	-23.313	1.6463
Salpa thompsoni	Blastozooid	27	1	4	1	1	2018-10-24	434	-44.1953	172.933	-22.8601	2.47015	-22.9183	2.26613
Salpa thompsoni	Blastozooid	0	1	4	1	1	2018-10-24	434	-44.1953	172.933	-22.7104	1.56797	-23.993	1.59303
Salpa thompsoni	Blastozooid	67	2	8	1	1	2018-10-24	1305	-44.5942	173.867	-22.5212	2.45353	-23.513	2.09861
Salpa thompsoni	Blastozooid	60	2	8	1	1	2018-10-24	1305	-44.5942	173.867	-22.7358	2.34982	-23.3383	2.26476
Salpa thompsoni	Blastozooid	34	2	8	1	1	2018-10-24	1305	-44.5942	173.867	-22.8122	2.21057	-22.7361	1.99489
Salpa thompsoni	Blastozooid	27	2	8	1	1	2018-10-24	1305	-44.5942	173.867	-23.1759	1.9697	-22.931	1.71865
Salpa thompsoni	Blastozooid	27	2	8	1	1	2018-10-24	1305	-44.5942	173.867	-20.7695	7.28571	-23.8928	1.07968
Salpa thompsoni	Blastozooid	52	2	8	1	1	2018-10-24	1305	-44.5942	173.867	-20.7311	3.0623
Salpa thompsoni	Oozooid	129	2	8	1	1	2018-10-24	1305	-44.5942	173.867	-21.0201	2.05584
Salpa thompsoni	Blastozooid	50	2	8	1	1	2018-10-24	1305	-44.5942	173.867	-22.5054	2.16738
Salpa thompsoni	Oozooid	127	2	8	1	1	2018-10-24	1305	-44.5942	173.867	-19.348	3.44943
Salpa thompsoni	Blastozooid	64	2	8	1	1	2018-10-24	1305	-44.5942	173.867	-22.5602	2.92079
Salpa thompsoni	Oozooid	107	2	8	1	1	2018-10-24	1305	-44.5942	173.867	-19.2936	3.79285
Salpa thompsoni	Blastozooid	63	2	8	1	1	2018-10-24	1305	-44.5942	173.867	-22.2988	2.47208
Salpa thompsoni	Oozooid	126	2	8	1	1	2018-10-24	1305	-44.5942	173.867	-21.2906	2.83255
Salpa thompsoni	Blastozooid	62	2	8	1	1	2018-10-24	1305	-44.5942	173.867	-22.6157	2.68012
Salpa thompsoni	Oozooid	99	2	8	1	1	2018-10-24	1305	-44.5942	173.867	-21.3056	2.75934
Salpa thompsoni	Blastozooid	69	3	13	1	1	2018-10-24	2215	-44.5878	173.783	-21.3956	1.99242
Salpa thompsoni	Blastozooid	66	3	13	1	1	2018-10-24	2215	-44.5878	173.783	-21.3379	2.33137
Salpa thompsoni	Blastozooid	65	3	13	1	1	2018-10-24	2215	-44.5878	173.783	-22.1887	0.912171
Salpa thompsoni	Blastozooid	67	3	13	1	1	2018-10-24	2215	-44.5878	173.783	-21.5434	2.49393
Salpa thompsoni	Not recorded	0	3	13	1	1	2018-10-24	2215	-44.5878	173.783	-21.637	2.47522
Salpa thompsoni	Oozooid	90	5	18	1	2	2018-10-25	1037	-44.5688	173.7	-19.0994	3.76415	-21.9833	3.12203
Salpa thompsoni	Oozooid	80	5	18	1	2	2018-10-25	1037	-44.5688	173.7	-21.1601	2.80807	-21.6836	2.06344
Salpa thompsoni	Oozooid	83	5	18	1	2	2018-10-25	1037	-44.5688	173.7	-18.9993	4.65229	-20.845	4.20978
Salpa thompsoni	Oozooid	72	5	18	1	2	2018-10-25	1037	-44.5688	173.7	-21.7398	2.97559	-22.1669	1.97864
Salpa thompsoni	Blastozooid	90	6	23	1	2	2018-10-26	8	-44.5265	173.617	-23.2019	3.27436	-23.3712	1.44158
Salpa thompsoni	Blastozooid	90	6	23	1	2	2018-10-26	8	-44.5265	173.617	-23.2626	3.24135	-22.2664	1.95256
Salpa thompsoni	Blastozooid	80	6	23	1	2	2018-10-26	8	-44.5265	173.617	-23.169	2.89992	-23.5886	1.45198
Salpa thompsoni	Blastozooid	15	7	27	1	3	2018-10-26	904	-44.4923	173.55	-22.4885	2.26532
Salpa thompsoni	Oozooid	124	7	27	1	3	2018-10-26	904	-44.4923	173.55	-22.3216	2.50481
Salpa thompsoni	Blastozooid	14	7	27	1	3	2018-10-26	904	-44.4923	173.55	-22.4881	2.94852
Salpa thompsoni	Oozooid	118	7	27	1	3	2018-10-26	904	-44.4923	173.55	-19.6801	3.10019
Salpa thompsoni	Blastozooid	12	7	27	1	3	2018-10-26	904	-44.4923	173.55	-22.6256	1.85408
Salpa thompsoni	Oozooid	120	7	27	1	3	2018-10-26	904	-44.4923	173.55	-21.2706	2.78953
Salpa thompsoni	Blastozooid	0	7	27	1	3	2018-10-26	904	-44.4923	173.55	-22.4857	1.79724
Salpa thompsoni	Oozooid	92	7	27	1	3	2018-10-26	904	-44.4923	173.55	-21.9027	2.89604
Salpa thompsoni	Blastozooid	0	7	27	1	3	2018-10-26	904	-44.4923	173.55	-22.4441	2.20514
Salpa thompsoni	Oozooid	122	7	27	1	3	2018-10-26	904	-44.4923	173.55	-20.88	2.91381
Salpa thompsoni	Oozooid	130	7	27	1	3	2018-10-26	904	-44.4923	173.55	-22.1807	2.05573	-22.9256	1.67583
Salpa thompsoni	Oozooid	128	7	27	1	3	2018-10-26	904	-44.4923	173.55	-22.3261	2.19547	-22.7687	1.67436
Salpa thompsoni	Oozooid	103	7	27	1	3	2018-10-26	904	-44.4923	173.55	-22.7087	3.03368	-22.9161	2.25375
Soestia zonaria	Blastozooid	35	7	27	1	3	2018-10-26	904	-44.4923	173.55	-27.0886	1.60142
Soestia zonaria	Blastozooid	36	7	27	1	3	2018-10-26	904	-44.4923	173.55	-23.2369	2.04586
Soestia zonaria	Blastozooid	35	7	27	1	3	2018-10-26	904	-44.4923	173.55	-23.11	1.82566
Soestia zonaria	Blastozooid	32	7	27	1	3	2018-10-26	904	-44.4923	173.55	-23.1315	2.23206
Soestia zonaria	Blastozooid	31	7	27	1	3	2018-10-26	904	-44.4923	173.55	-23.2616	1.88168
Salpa thompsoni	Blastozooid	27	15	70	1	5	2018-10-29	206	-44.5578	174.103	-22.2903	2.65159	-22.5865	2.35749
Salpa thompsoni	Blastozooid	27	15	70	1	5	2018-10-29	206	-44.5578	174.103	-22.4108	2.34667	-22.8165	2.45023
Salpa thompsoni	Blastozooid	27	15	70	1	5	2018-10-29	206	-44.5578	174.103	-22.7209	2.53621	-23.0245	2.32723
Salpa thompsoni	Blastozooid	30	15	70	1	5	2018-10-29	206	-44.5578	174.103	-22.3173	2.3247	-22.2733	2.36364
Salpa thompsoni	Blastozooid	35	15	70	1	5	2018-10-29	206	-44.5578	174.103	-22.1589	2.75909	-22.6051	2.53384
Salpa thompsoni	Blastozooid	61	23	106	1	7	00:00:00	2230	-44.6167	174.279	-21.4075	2.56949
Salpa thompsoni	Blastozooid	56	23	106	1	7	00:00:00	2230	-44.6167	174.279	-22.2325	2.28416
Salpa thompsoni	Blastozooid	51	23	106	1	7	00:00:00	2230	-44.6167	174.279	-22.4681	3.02498
Salpa thompsoni	Blastozooid	60	23	106	1	7	00:00:00	2230	-44.6167	174.279	-22.5336	2.7193
Salpa thompsoni	Blastozooid	60	23	106	1	7	00:00:00	2230	-44.6167	174.279	-22.6051	2.89344
Thetys vagina	Not recorded	0	25	110	1.5	0	2018-10-31	1710	-44.6343	174.259	-22.0264	1.43567
Thetys vagina	Oozooid	132	25	110	1.5	0	2018-10-31	1710	-44.6343	174.259	-21.9186	4.17478
Thetys vagina	Oozooid	132	25	110	1.5	0	2018-10-31	1710	-44.6343	174.259	-21.9249	4.69554
Salpa thompsoni	Blastozooid	24	29	114	1.5	0	2018-11-01	103	-44.347	177.336	-21.4317	1.53042	-22.2198	0.594763
Salpa thompsoni	Blastozooid	56	29	114	1.5	0	2018-11-01	103	-44.347	177.336	-22.3632	1.91878	-21.7222	0.973845
Salpa thompsoni	Blastozooid	50	29	114	1.5	0	2018-11-01	103	-44.347	177.336	-22.4341	2.0185	-22.3975	0.855596
Salpa thompsoni	Blastozooid	23	29	114	1.5	0	2018-11-01	103	-44.347	177.336	-21.5069	1.27587	-22.4273	0.170949
Salpa thompsoni	Blastozooid	31	29	114	1.5	0	2018-11-01	103	-44.347	177.336	-21.2717	1.37421	-22.4573	0.577763
Pegea confederata	Blastozooid	55	32	121	1.5	0	2018-11-01	816	-44.5635	178.452	-23.0693	-0.7081
Pegea confederata	Blastozooid	49	32	121	1.5	0	2018-11-01	816	-44.5635	178.452	-23.335	-1.74288
Pegea confederata	Blastozooid	53	32	121	1.5	0	2018-11-01	816	-44.5635	178.452	-23.2634	-0.803565
Pegea confederata	Blastozooid	54	32	121	1.5	0	2018-11-01	816	-44.5635	178.452	-22.6084	2.03623
Pegea confederata	Blastozooid	54	32	121	1.5	0	2018-11-01	816	-44.5635	178.452	-22.8357	1.30543
Salpa thompsoni	Blastozooid	23	38	153	2	2	2018-11-03	803	-44.5305	178.695	-23.8018	-0.115642
Salpa thompsoni	Blastozooid	23	38	153	2	2	2018-11-03	803	-44.5305	178.695	-22.3686	1.48792
Salpa thompsoni	Blastozooid	23	38	153	2	2	2018-11-03	803	-44.5305	178.695	-22.5571	1.42245
Salpa thompsoni	Blastozooid	20	38	153	2	2	2018-11-03	803	-44.5305	178.695	-22.1055	1.42794
Salpa thompsoni	Blastozooid	20	38	153	2	2	2018-11-03	803	-44.5305	178.695	-22.6391	2.85437
Salpa thompsoni	Blastozooid	20	38	153	2	2	2018-11-03	803	-44.5305	178.695	-23.361	0.693688
Pegea confederata	Oozooid	121	40	163	2	4	2018-11-04	1302	-44.6145	179.064	-22.3176	2.65198	-24.0727	0.0843224
Salpa thompsoni	Oozooid	92	40	163	2	4	2018-11-04	1302	-44.6145	179.064	-22.5831	1.18469	-23.1176	-0.644279
Salpa thompsoni	Oozooid	96	40	163	2	4	2018-11-04	1302	-44.6145	179.064	-22.1996	1.77989	-23.2339	-0.496045
Salpa thompsoni	Blastozooid	32	41	165	2	4	2018-11-04	1500	-44.604	179.078	-22.0139	0.809853	-23.5115	-0.423141
Salpa thompsoni	Blastozooid	32	41	165	2	4	2018-11-04	1500	-44.604	179.078	-21.9502	0.88027	-23.6304	0.103715
Salpa thompsoni	Blastozooid	33	41	165	2	4	2018-11-04	1500	-44.604	179.078	-22.3329	0.595851	-23.5326	-0.147512
Salpa thompsoni	Blastozooid	33	41	165	2	4	2018-11-04	1500	-44.604	179.078	-22.2587	0.746667	-23.5826	-0.297378
Pegea confederata	Not recorded	52	41	165	2	4	2018-11-04	1500	-44.604	179.078	-22.9399	-0.462494
Salpa thompsoni	Blastozooid	21	41	165	2	4	2018-11-04	1500	-44.604	179.078	-21.9895	1.01389
Salpa thompsoni	Blastozooid	18	41	165	2	4	2018-11-04	1500	-44.604	179.078	-22.1132	1.07049
Salpa thompsoni	Blastozooid	35	41	165	2	4	2018-11-04	1500	-44.604	179.078	-22.0315	2.19798
Salpa thompsoni	Blastozooid	27	41	165	2	4	2018-11-04	1500	-44.604	179.078	-21.9813	1.02542
Salpa thompsoni	Blastozooid	30	41	165	2	4	2018-11-04	1500	-44.604	179.078	-22.1589	0.893825
Salpa thompsoni	Blastozooid	0	41	165	2	4	2018-11-04	1500	-44.604	179.078	-21.4912	1.00048
Salpa thompsoni	Blastozooid	10	43	173	2	4	2018-11-04	2128	-44.6132	179.156	-22.6844	1.71229	-24.2116	0.282845
Salpa thompsoni	Blastozooid	33	43	173	2	4	2018-11-04	2128	-44.6132	179.156	-21.8861	1.01772	-24.5811	0.699661
Salpa thompsoni	Blastozooid	33	43	173	2	4	2018-11-04	2128	-44.6132	179.156	-21.8145	1.51492	-24.4833	0.478041
Salpa thompsoni	Blastozooid	11	43	173	2	4	2018-11-04	2128	-44.6132	179.156	-21.9017	1.38738	-23.3503	0.919946
Salpa thompsoni	Blastozooid	11	43	173	2	4	2018-11-04	2128	-44.6132	179.156	-22.087	1.25526	-24.7676	0.721832
Salpa thompsoni	Blastozooid	11	45	178	2	4	2018-11-05	733	-44.5838	179.282	-22.6316	2.72061
Salpa thompsoni	Blastozooid	11	45	178	2	4	2018-11-05	733	-44.5838	179.282	-23.1103	1.77778
Salpa thompsoni	Blastozooid	11	45	178	2	4	2018-11-05	733	-44.5838	179.282	-23.0508	2.62515
Salpa thompsoni	Blastozooid	11	45	178	2	4	2018-11-05	733	-44.5838	179.282	-20.5179	7.24206
Salpa thompsoni	Blastozooid	25	45	178	2	4	2018-11-05	733	-44.5838	179.282	-22.3349	1.14694	-23.6967	0.254287
Salpa thompsoni	Blastozooid	25	45	178	2	4	2018-11-05	733	-44.5838	179.282	-22.4141	0.289803	-23.7848	-0.259118
Salpa thompsoni	Blastozooid	25	45	178	2	4	2018-11-05	733	-44.5838	179.282	-22.3618	0.921385	-23.6638	-0.140243
Salpa thompsoni	Blastozooid	25	45	178	2	4	2018-11-05	733	-44.5838	179.282	-22.4798	0.925981	-23.8003	-0.132965
Pegea confederata	Blastozooid	27	45	178	2	4	2018-11-05	733	-44.5838	179.282	-24.8603	0.35029
Pegea confederata	Blastozooid	27	45	178	2	4	2018-11-05	733	-44.5838	179.282	-22.0245	3.14644
Pegea confederata	Blastozooid	26	45	178	2	4	2018-11-05	733	-44.5838	179.282	-22.0454	3.16788	-24.8022	0.392016
Pegea confederata	Blastozooid	27	45	178	2	4	2018-11-05	733	-44.5838	179.282	-22.2591	2.91784	-24.8055	0.671094
Salpa thompsoni	Blastozooid	0	45	178	2	4	2018-11-05	733	-44.5838	179.282	-24.9118	0.463533
Salpa thompsoni	Blastozooid	0	45	178	2	4	2018-11-05	733	-44.5838	179.282	-25.3015	0.314228
Salpa thompsoni	Blastozooid	0	45	178	2	4	2018-11-05	733	-44.5838	179.282	-25.4959	0.324981
Salpa thompsoni	Blastozooid	0	45	178	2	4	2018-11-05	733	-44.5838	179.282	-25.0998	0.0630908
Salpa thompsoni	Blastozooid	0	45	178	2	4	2018-11-05	733	-44.5838	179.282	-22.1677	0.97143
Salpa thompsoni	Blastozooid	0	45	178	2	4	2018-11-05	733	-44.5838	179.282	-22.1129	0.944068
Salpa thompsoni	Blastozooid	0	45	178	2	4	2018-11-05	733	-44.5838	179.282	-22.0626	0.571506
Salpa thompsoni	Blastozooid	0	45	178	2	4	2018-11-05	733	-44.5838	179.282	-22.059	0.710463
Salpa thompsoni	Blastozooid	0	45	178	2	4	2018-11-05	733	-44.5838	179.282	-22.3224	1.13544
Salpa thompsoni	Blastozooid	10	46	186	2	5	2018-11-05	2139	-44.524	179.478	-21.8932	1.29628	-23.2853	0.216719
Salpa thompsoni	Blastozooid	10	46	186	2	5	2018-11-05	2139	-44.524	179.478	-22.4329	1.25591	-23.8031	0.306431
Salpa thompsoni	Blastozooid	22	46	186	2	5	2018-11-05	2139	-44.524	179.478	-22.2997	1.44676	-23.6234	0.880598
Salpa thompsoni	Blastozooid	27	46	186	2	5	2018-11-05	2139	-44.524	179.478	-21.8738	0.862468	-23.706	0.643576
Salpa thompsoni	Blastozooid	27	46	186	2	5	2018-11-05	2139	-44.524	179.478	-21.7523	0.691133	-24.0709	0.410818
Salpa thompsoni	Blastozooid	41	87	271	4	1	2018-11-12	931	-43.4797	179.823	-20.7627	7.37064	-23.2587	7.5829
Salpa thompsoni	Blastozooid	48	87	271	4	1	2018-11-12	931	-43.4797	179.823	-21.4897	7.33429	-22.8206	6.66575
Salpa thompsoni	Blastozooid	47	87	271	4	1	2018-11-12	931	-43.4797	179.823	-22.2819	6.78037	-22.9979	6.38427
Salpa thompsoni	Blastozooid	47	87	271	4	1	2018-11-12	931	-43.4797	179.823	-21.4301	7.54091	-22.2526	6.69686
Salpa thompsoni	Blastozooid	49	87	271	4	1	2018-11-12	931	-43.4797	179.823	-22.0357	6.34311	-22.656	6.31551
Salpa thompsoni	Blastozooid	69	88	277	4	1	2018-11-12	1806	-43.4578	179.853	-19.3956	8.62702
Salpa thompsoni	Oozooid	0	88	277	4	1	2018-11-12	1806	-43.4578	179.853	-20.2107	8.40537
Salpa thompsoni	Blastozooid	63	88	277	4	1	2018-11-12	1806	-43.4578	179.853	-21.3867	5.77039
Salpa thompsoni	Oozooid	0	88	277	4	1	2018-11-12	1806	-43.4578	179.853	-20.5332	8.50366
Salpa thompsoni	Blastozooid	51	88	277	4	1	2018-11-12	1806	-43.4578	179.853	-19.3818	7.50248
Salpa thompsoni	Oozooid	0	88	277	4	1	2018-11-12	1806	-43.4578	179.853	-22.3486	0.825569
Salpa thompsoni	Blastozooid	61	88	277	4	1	2018-11-12	1806	-43.4578	179.853	-21.048	7.00823
Salpa thompsoni	Oozooid	0	88	277	4	1	2018-11-12	1806	-43.4578	179.853	-21.0082	8.43803
Salpa thompsoni	Blastozooid	32	88	277	4	1	2018-11-12	1806	-43.4578	179.853	-19.4658	8.06431
Salpa thompsoni	Oozooid	0	88	277	4	1	2018-11-12	1806	-43.4578	179.853	-19.218	8.31274
Salpa thompsoni	Blastozooid	68	88	277	4	1	2018-11-12	1806	-43.4578	179.853	-21.035	7.4088
Salpa thompsoni	Blastozooid	52	92	292	4	3	2018-11-13	1854	-43.6155	-179.876	-21.2543	7.42617	-21.869	6.76575
Salpa thompsoni	Blastozooid	59	92	292	4	3	2018-11-13	1854	-43.6155	-179.876	-21.1218	8.14008	-22.1389	7.04561
Salpa thompsoni	Blastozooid	61	92	292	4	3	2018-11-13	1854	-43.6155	-179.876	-20.5165	7.59783	-21.5568	7.36891
Salpa thompsoni	Blastozooid	46	92	292	4	3	2018-11-13	1854	-43.6155	-179.876	-21.227	8.0618	-21.5419	6.99649
Salpa thompsoni	Blastozooid	45	92	292	4	3	2018-11-13	1854	-43.6155	-179.876	-20.9661	8.06244	-22.2919	6.94606
Salpa thompsoni	Blastozooid	52	92	292	4	3	2018-11-13	1854	-43.6155	-179.876	-20.738	7.90182	-20.8082	7.31927
Salpa thompsoni	Blastozooid	34	93	301	4	3	2018-11-14	349	-43.6328	-179.839	-20.5765	8.2341
Salpa thompsoni	Blastozooid	31	93	301	4	3	2018-11-14	349	-43.6328	-179.839	-20.8148	7.84861	-20.1906	7.32435
Salpa thompsoni	Blastozooid	35	93	301	4	3	2018-11-14	349	-43.6328	-179.839	-19.7439	7.94839
Salpa thompsoni	Blastozooid	35	93	301	4	3	2018-11-14	349	-43.6328	-179.839	-19.4454	7.94413	-20.7054	7.20117
Salpa thompsoni	Blastozooid	31	93	301	4	3	2018-11-14	349	-43.6328	-179.839	-20.5364	7.57392	-19.4528	7.04762
Salpa thompsoni	Blastozooid	31	93	301	4	3	2018-11-14	349	-43.6328	-179.839	-20.7665	7.38995	-19.9305	7.17291
Salpa thompsoni	Blastozooid	57	93	301	4	3	2018-11-14	349	-43.6328	-179.839	-20.2358	5.33229
Salpa thompsoni	Blastozooid	55	93	301	4	3	2018-11-14	349	-43.6328	-179.839	-18.8516	7.81926
Salpa thompsoni	Blastozooid	43	93	301	4	3	2018-11-14	349	-43.6328	-179.839	-20.3057	7.63255
Salpa thompsoni	Blastozooid	71	93	301	4	3	2018-11-14	349	-43.6328	-179.839	-20.3762	7.41189
Salpa thompsoni	Blastozooid	57	93	301	4	3	2018-11-14	349	-43.6328	-179.839	-20.1893	7.58572
Salpa thompsoni	Blastozooid	65	94	303	4	3	2018-11-14	806	-43.6435	-179.822	-21.7896	8.09501	-24.5133	6.73
Salpa thompsoni	Blastozooid	61	94	303	4	3	2018-11-14	806	-43.6435	-179.822	-20.9301	7.80473	-22.4984	6.88022
Salpa thompsoni	Blastozooid	64	94	303	4	3	2018-11-14	806	-43.6435	-179.822	-20.8681	7.61729	-20.822	6.94072
Salpa thompsoni	Blastozooid	30	95	304	4	3	2018-11-14	806	-43.6418	-179.82	-21.251	7.12957	-22.5989	6.91223
Salpa thompsoni	Blastozooid	11	95	304	4	3	2018-11-14	806	-43.6418	-179.82	-20.5072	7.73074	-23.2938	6.97865
Salpa thompsoni	Blastozooid	32	97	313	4	3	2018-11-14	2113	-43.7205	-179.843	-20.6722	7.12392
Salpa thompsoni	Blastozooid	32	97	313	4	3	2018-11-14	2113	-43.7205	-179.843	-20.672	7.66702
Salpa thompsoni	Blastozooid	32	97	313	4	3	2018-11-14	2113	-43.7205	-179.843	-20.6566	6.99386
Salpa thompsoni	Blastozooid	32	97	313	4	3	2018-11-14	2113	-43.7205	-179.843	-20.5782	7.18335
Salpa thompsoni	Blastozooid	32	97	313	4	3	2018-11-14	2113	-43.7205	-179.843	-19.4479	7.55618
Salpa thompsoni	Blastozooid	62	98	316	4	4	2018-11-14	2306	-43.7263	-179.817	-20.3761	8.23472	-21.7885	7.11142
Salpa thompsoni	Blastozooid	68	98	316	4	4	2018-11-14	2306	-43.7263	-179.817	-21.287	8.27671	-21.9762	7.14171
Salpa thompsoni	Blastozooid	48	98	316	4	4	2018-11-14	2306	-43.7263	-179.817	-20.1924	8.10375	-18.1689	6.47935
Salpa thompsoni	Blastozooid	64	98	316	4	4	2018-11-14	2306	-43.7263	-179.817	-20.0734	8.11792	-22.1225	7.45197
Salpa thompsoni	Blastozooid	70	98	316	4	4	2018-11-14	2306	-43.7263	-179.817	-20.8942	8.71209	-20.4149	7.33304
Soestia zonaria	Blastozooid	38	112	369	5	3	2018-11-18	2230	-45.4862	179.667	-22.6104	0.589993
Soestia zonaria	Blastozooid	37	112	369	5	3	2018-11-18	2230	-45.4862	179.667	-22.5017	0.498216
Soestia zonaria	Blastozooid	37	112	369	5	3	2018-11-18	2230	-45.4862	179.667	-22.6382	0.437601
Soestia zonaria	Not recorded	Not recorded	112	369	5	3	2018-11-18	2230	-45.4862	179.667	-23.1141	0.288618
