# Supplementary material for: Gelatinous filter feeders increase ecosystem efficiency
Source: Commun Biol. 2024 Aug 23;7:1039. doi: 10.1038/s42003-024-06717-1 (PMC11343865; doi:10.1038/s42003-024-06717-1)
Supplement: Supplementary file 7 — Supplementary Data 4 [file 42003_2024_6717_MOESM7_ESM.xlsx]

## Sheet: Sheet1
									Average of δ15NAir (‰)														StdDev of δ15NAir (‰)
Bongo Tow	Station	Cycle	Day	Start Date	Start Time (NZST)			Sample	Ala d15N	Asx d15N	Glx d15N	Gly d15N	Ile d15N	Leu d15N	Lys d15N	Met d15N	Phe d15N	Pro d15N	Ser d15N	Thr d15N	Tyr d15N	Val d15N	Ala st.dev. d15N	Asx st.dev. d15N	Glx st.dev. d15N	Gly st.dev. d15N	Ile st.dev. d15N	Leu st.dev. d15N	Lys st.dev. d15N	Met st.dev. d15N	Phe st.dev. d15N	Pro st.dev. d15N	Ser st.dev. d15N	Thr st.dev. d15N	Tyr st.dev. d15N	Val st.dev. d15N
2	8	1	1	2018-10-24	1405	-44.5942	173.867	.2-0.5 mm	12.4135	9.729	13.7995	2.386	7.05	7.185	2.226	2.9115	0.299	10.9585	2.7115	-6.913	2.757	10.379	0.0742462	0.0141421	0.234052	0.552958	0.0226274	0.0820244	0.274357	0.0940452	0.387495	0.0176777	0.0445477	0.0834386	0.137179	0.135765
2	8	1	1	2018-10-24	1405	-44.5942	173.867	0.5-1 mm	13.442	10.836	14.4325	1.9835	7.466	8.1975	1.7575	2.766	0.826	12.049	4.316	-9.1355	4.638	11.0135	0.0933381	0.0636396	0.0247487	0.304763	0.0579828	0.026163	0.393858	0.247487	0.634982	0.165463	0.272943	0.150614	0.64771	0.205768
2	8	1	1	2018-10-24	1405	-44.5942	173.867	1-2 mm	14.722	10.281	15.2445	0.555	11.335	9.5435	1.9605	1.055	-0.6465	11.6555	1.4825	-12.069	4.858	11.4305	0.0169706	0.572756	0.396687	0.978636	1.14551	0.181726	0.263751	0.272943	0.266579	0.820951	0.772868	0.79196	0.592555	0.549422
2	8	1	1	2018-10-24	1405	-44.5942	173.867	2-4 mm	14.7645	10.2205	15.3005	0.438	8.9495	8.7115	2.2335	1.3545	-1.0735	12.076	1.319	-10.7575	4.151	10.626	0.347189	0.235467	0.161927	0.100409	0.611647	0.0148492	0.529623	0.799738	0.101116	0.155563	0.14425	0.00919239	0.930553	0.907925
2	8	1	1	2018-10-24	1405	-44.5942	173.867	>4 mm	17.7465	13.7745	19.7865	-1.6325	15.1445	13.1705	3.253	NaN	-0.849	10.6745	0.676	-16.886	2.7	13.6065	0.259508	0.109602	0.0516188	0.0403051	0.154856	0.566393	1.05359	0	0.0113137	0.449013	0.421436	0.907925	0.558614	0.842164
3	13	1	1	2018-10-24	2215	-44.5878	173.783	.2-0.5 mm	14.189	11.847	15.0355	4.4365	7.795	8.2505	3.983	4.0205	1.286	13.0065	5.5035	-6.4175	5.528	11.9735	0.654781	0.19799	0.122329	0.0459619	0.523259	0.258094	0.510531	0.122329	0.497803	0.292035	0.208597	0.225567	0.0381838	0.190212
3	13	1	1	2018-10-24	2215	-44.5878	173.783	0.5-1 mm	15.859	14.4055	17.0975	4.23	11.512	10.1285	4.995	6.052	3.107	13.1715	6.218	-8.4865	8.2485	14.6525	0.582656	0.157685	0.105359	0.00989949	0.374767	0.0629325	0.059397	0.733977	0.5572	0.20294	0.398808	0.156271	0.269408	0.328805
3	13	1	1	2018-10-24	2215	-44.5878	173.783	1-2 mm	16.898	12.8475	16.9245	2.267	12.67	11.0605	3.0935	3.3455	0.7245	12.972	1.6655	-12.963	5.768	13.985	0.128693	0.403758	0.173241	0.854185	0.254558	0.0473762	0.282136	0.374059	0.211425	0.441235	1.02318	0.838629	0.608112	0.885298
3	13	1	1	2018-10-24	2215	-44.5878	173.783	2-4 mm	13.337	9.5035	11.9455	2.363	8.9695	7.6605	1.9485	NaN	1.2045	9.7175	1.889	-6.5485	4.115	11.4645	0.663266	0.540937	0.231224	0.0806102	0.33729	0.673873	0.0403051	0	0.509824	0.200111	0.622254	0.092631	0.558614	0.966615
3	13	1	1	2018-10-24	2215	-44.5878	173.783	>4 mm	12.5735	9.7155	11.705	0.9955	7.4135	8.193	2.4185	NaN	-0.5375	9.739	0.454	-9.077	4.4965	14.7205	0.812466	0.127986	0.0353553	0.7064	0.747412	0.159806	0.539522	0	0.621547	0.172534	0.0212132	0.154149	1.0048	0.265165
11	56	1	5	2018-10-28	1258	-44.537	174.115	.2-.5 mm	12.599	11.6735	15.045	2.185	9.111	8.361	3.4265	4.0075	0.1215	12.3485	4.3355	-7.4815	4.913	12.105	0.132936	0.0417193	0.0254558	0.0494975	0.356382	0.019799	0.50841	1.0246	0.560736	0.0388909	0.222739	0.0417193	0.589727	0.00989949
11	56	1	5	2018-10-28	1258	-44.537	174.115	.5-1 mm	13.0635	11.4175	14.9815	3.0825	8.7525	7.9445	4.191	3.4205	1.9835	12.351	5.063	-8.1025	6.852	12.0585	0.344361	0.382545	0.129401	0.726199	0.340118	0.201525	1.26855	0.200111	0.526795	0.0735391	0.176777	0.0671751	2.1793	0.000707107
11	56	1	5	2018-10-28	1258	-44.537	174.115	1-2 mm	15.503	11.3405	15.779	1.1445	11.7295	10.4385	2.9575	NaN	1.088	12.6025	2.3905	-12.4575	5.443	13.8255	0.507703	0.19304	0.14425	0.072832	0.635689	0.0219203	0.231224	0	0.17112	0.033234	0.072832	0.0784889	0.217789	1.06137
11	56	1	5	2018-10-28	1258	-44.537	174.115	2-4 mm	12.6785	9.2835	13.6575	-0.5685	9.9775	8.168	0.5965	1.0985	-1.062	11.066	0.1915	-9.9715	3.8775	11.396	0.512652	0.137886	0.000707107	0.693672	0.156271	0.0141421	0.101116	0.150614	0.473762	0.237588	0.1492	0.0233345	0.799738	0.106066
11	56	1	5	2018-10-28	1258	-44.537	174.115	>4 mm	16.5998	10.9965	15.2675	1.1505	14.325	11.2882	NaN	NaN	1.0745	15.5715	2.92533	-13.1798	NaN	14.5753	0.675617	0.558412	0.28382	0.356305	0.173948	0.179764	0	0	0.484368	0.337328	0.332031	0.655822	0	0.0951888
14	68	1	5	2018-10-28	2330	-44.554	174.117	.2-.5 mm	13.689	12.051	15.0815	3.2425	9.15	8.2015	3.643	3.3775	2.136	12.408	4.194	-8.0845	7.1375	11.591	0.114551	0.148492	0.122329	0.0459619	1.14127	0.0954594	0.391737	0.357089	0.142836	0.193747	0.612354	0.639932	1.1745	0.81883
14	68	1	5	2018-10-28	2330	-44.554	174.117	.5-1 mm	14.3665	12.1135	15.828	3.358	9.8515	9.3435	3.6935	4.6855	2.3135	12.4225	4.7915	-9.8405	6.2465	12.9085	0.357089	0.465983	0.059397	0.182434	0.222739	0.238295	0.316077	0.0799031	0.19304	0.092631	0.837922	0.146371	0.314663	0.761554
14	68	1	5	2018-10-28	2330	-44.554	174.117	1-2 mm	17.4645	14.0065	18.4965	1.0895	13.9945	12.7425	3.179	5.4445	1.0355	13.511	3.2855	-15.015	5.2785	16.133	0.16617	0.506996	0.351432	0.977929	0.0176777	0.812466	0.0692965	0.248194	0.180312	0.13435	0.866206	1.05076	0.4179	0.722663
14	68	1	5	2018-10-28	2330	-44.554	174.117	2-4 mm	15.117	10.8645	14.519	0.511	11.6025	10.3655	0.7655	NaN	0.0885	12.325	0.418	-11.14	3.4025	13.22	0.291328	0.28355	0.0537401	0.114551	0.423557	0.0841457	0.194454	0	0.140714	1.04086	0.442649	0.0325269	0.504167	0.244659
14	68	1	5	2018-10-28	2330	-44.554	174.117	>4 mm	19.0745	15.455	20.4185	-2.5615	13.0535	14.8775	1.417	2.8395	-0.1505	15.1275	1.166	-19.0145	5.6435	16.7315	0.126572	0.330926	0.00353553	0.794081	0.146371	0.649831	0.203647	0.62579	0.30052	0.221324	0.697207	0.413657	0.458912	0.649831
35	135	2	1	2018-11-01	2257	-44.5663	178.467	.2-0.5 mm	12.748	10.9475	13.9665	1.7435	6.1465	6.6205	0.2725	2.711	-1.6455	10.3915	2.499	-11.077	2.537	9.8395	0.347897	0.0869741	0.372645	0.136472	0.30052	0.154856	1.03308	0.671751	0.433456	0.559321	0.579828	0.367696	0.997021	0.0304056
35	135	2	1	2018-11-01	2257	-44.5663	178.467	0.5-1 mm	13.1555	12.2575	14.9015	1.065	9.747	7.479	2.3735	2.44	-1.089	11.6245	5.0665	-12.4775	4.685	10.6335	0.573464	0.119501	0.0671751	0.241831	1.43826	0.558614	0.590434	0.00424264	0.281428	0.727613	0.0148492	0.35426	0.0947523	0.0643467
35	135	2	1	2018-11-01	2257	-44.5663	178.467	1-2 mm	14.9095	12.398	15.371	3.843	12.708	10.3685	2.2935	1.367	-1.2555	12.496	3.6925	-15.2255	4.0965	12.887	0.499924	0.376181	0.0551543	0.383252	0.299813	0.188798	0.207182	0.357796	0.222739	0.671751	0.222739	0.262337	0.382545	0.47659
35	135	2	1	2018-11-01	2257	-44.5663	178.467	2-4 mm	14.162	10.8685	14.6335	-2.645	9.59	9.4485	0.977	0.3905	-1.4005	10.3315	4.0805	-14.0525	3.325	11.702	0.272943	0.103945	0.0756604	0.596798	0.626497	0.0289914	0.203647	0.0304056	0.376888	0.136472	0.381131	0.269408	0.946109	0.182434
35	135	2	1	2018-11-01	2257	-44.5663	178.467	>4 mm	15.2335	12.065	15.6415	-2.879	12.1455	11.87	1.1825	1.6915	-1.089	10.8335	2.2445	-16.263	3.7975	14.029	0.150614	0.26163	0.17607	0.944695	0.398101	0.250316	0.488611	0.709228	0.390323	0.0982878	0.159099	0.326683	0.736098	0.145664
37	142	2	1	2018-11-02	1019	-44.5575	178.508	.2-0.5 mm	12.5315	9.6615	13.849	0.368	11.0825	9.259	1.8075	NaN	-1.343	11.018	1.9055	-13.823	2.8635	11.875	0.0162635	0.637103	0.0565685	0.258801	0.372645	0.554372	1.24239	0	0.588313	0.452548	0.539522	0.339411	0.833679	0.270115
37	142	2	1	2018-11-02	1019	-44.5575	178.508	0.5-1 mm	12.4385	9.8865	13.5465	-0.6045	10.0245	7.86	2.2	3.072	-1.9345	10.006	1.703	-13.124	4.124	9.887	0.143543	0.245366	0.543765	0.529623	1.24663	0.142836	0.772161	0.195161	0.692258	0.222032	0.360624	0.271529	1.05783	0.35921
37	142	2	1	2018-11-02	1019	-44.5575	178.508	1-2 mm	12.9185	9.269	11.505	0.1385	9.725	7.87	1.463	0.0215	-1.5935	9.906	1.137	-13.2745	2.915	8.948	0.0940452	0.632153	0.649124	0.092631	0.903682	0.538815	0.127279	1.05005	0.330219	0.533159	1.30108	0.548008	0.285671	0.397394
37	142	2	1	2018-11-02	1019	-44.5575	178.508	2-4 mm	11.551	9.322	12.229	-2.04	11.307	7.713	2.1885	-0.802	-2.295	8.535	-0.3055	-14.8125	1.9935	9.5385	0.00989949	0.248902	0.714178	0.401637	0.683065	0.391737	0.811051	0.0254558	1.09319	0.774989	1.02036	0.596091	0.0714178	1.08682
37	142	2	1	2018-11-02	1019	-44.5575	178.508	>4 mm	13.716	10.658	14.6735	-3.37	13.838	10.057	1.1685	0.214	-1.8485	9.931	0.4275	-15.6885	4.3605	11.1315	0.230517	0.0367696	0.119501	0.473762	0.975807	0.0876812	0.799738	0.268701	0.402344	0.135765	0.533866	0.415072	0.982171	0.033234
39	160	2	3	2018-11-04	1000	-44.614	179.039	.2-.5 mm	13.1455	10.788	15.1645	0.574	10.1165	10.359	1.41	3.322	-0.781	12.404	2.0555	-14.117	2.822	12.459	0.316077	0.216375	0.0657609	0.209304	0.294864	0.330926	0.16122	0.907925	1.03096	0.659024	0.371231	0.123037	0.0141421	0.039598
39	160	2	3	2018-11-04	1000	-44.614	179.039	.5-1 mm	12.6915	10.851	13.9035	0.997	7.1265	7.9735	0.1945	2.074	-0.6915	11.422	1.954	-13.7445	1.8005	10.823	0.0162635	0.339411	0.306177	0.284257	0.00636396	0.563564	0.908632	1.01116	0.205768	0.500632	0.89944	0.184555	0.4179	0.958837
39	160	2	3	2018-11-04	1000	-44.614	179.039	1-2 mm	12.806	9.9575	13.316	-0.521	11.337	8.492	0.3995	0.775	-1.404	9.049	0.2735	-15.242	3.0285	10.188	0.284257	0.24678	0.229103	0.162635	0.185262	0.0876812	0.594677	0.118794	0.295571	0.250316	0.490025	0.195161	1.20986	0.0212132
39	160	2	3	2018-11-04	1000	-44.614	179.039	2-4 mm	13.4	10.608	13.8665	-2.409	9.8035	8.049	1.543	0.4295	-0.5505	10.026	0.044	-13.556	3.6735	9.723	0.0565685	0.408708	0.111016	0.230517	0.0657609	0.410122	0.489318	0.0431335	0.348604	0.323855	1.00126	0.575585	0.536694	0.387495
39	160	2	3	2018-11-04	1000	-44.614	179.039	>4 mm	15.045	10.3105	14.022	-1.801	8.3335	9.3245	1.5135	1.97	-1.1425	8.733	-0.7705	-14.4735	4.4195	10.5175	0.0763675	0.464569	0.410122	0.0622254	0.540937	0.10253	1.09672	1.19925	0.506996	0.930553	0.0572756	0.501339	0.757311	0.259508
46	186	2	5	2018-11-05	2245	-44.524	179.478	.2-.5 mm	12.756	10.2685	13.721	0.527	7.61	8.3995	-0.1305	2.5155	-0.946	10.448	2.1525	-12.828	2.9835	10.9505	0.524673	0.157685	0.264458	0.0834386	0.213546	0.106773	0.768625	0.550836	0.59397	0.661852	0.245366	0.183848	0.0799031	0.0304056
46	186	2	5	2018-11-05	2245	-44.524	179.478	.5-1 mm	12.266	10.529	12.9385	1.087	5.8405	7.3585	1.224	3.5635	-1.2975	11.0115	2.8785	-11.714	6.2545	10.3975	0.216375	0.328098	0.144957	0.919239	0.403758	0.781353	1.19501	0.548008	0.127986	1.05854	0.159099	0.00282843	1.07551	0.385373
46	186	2	5	2018-11-05	2245	-44.524	179.478	1-2 mm	13.5525	10.665	13.649	0.0545	10.3495	7.534	1.11	1.5165	-0.85	8.834	0.4475	-13.5265	3.5635	10.323	0.177484	0.19799	0.086267	0.676701	0.130815	0.13435	0.427092	0.738927	0.0820244	0.636396	1.7416	0.358503	0.440528	0.939038
46	186	2	5	2018-11-05	2245	-44.524	179.478	2-4 mm	11.5535	9.9495	12.559	-2.1345	7.5055	8.447	-0.095	0.4255	-0.351	9.3895	1.2755	-12.094	2.842	11.032	0.678115	0.280721	0.329512	0.738927	0.443356	0.217789	0.668923	0.279307	0.384666	0.132229	1.07127	1.08612	0.373352	0.776403
46	186	2	5	2018-11-05	2245	-44.524	179.478	>4 mm	14.799	11.8335	15.9525	-2.076	12.433	11.582	2.753	2.0225	0.1345	11.592	-1.4065	-16.4955	5.733	12.321	0.219203	0.818123	0.188798	0.110309	0.483661	0.373352	0.0608112	0.348604	0.241123	0.654781	0.768625	0.556493	0.250316	0.883883
47	191	3	1	2018-11-06	2158	-42.6597	177.999	.2-0.5 mm	18.2325	15.206	18.515	3.645	16.521	11.7495	6.503	6.6615	3.0485	14.8035	5.326	-10.137	8.1785	13.9485	0.436285	0.623668	0.588313	0.903682	0.370524	0.608819	0.237588	0.161927	0.884591	0.540937	0.357796	0.651952	0.618718	0.325976
47	191	3	1	2018-11-06	2158	-42.6597	177.999	0.5-1 mm	17.737	15.9415	18.251	3.4405	16.7185	11.752	6.6505	7.8265	3.708	13.499	5.055	-8.174	8.7745	14.9035	0.329512	0.106773	0.135765	0.764382	0.280721	0.113137	0.992071	0.0756604	0.890955	0.0127279	0.2786	0.671751	0.62579	0.39103
47	191	3	1	2018-11-06	2158	-42.6597	177.999	1-2 mm	19.377	15.985	19.2465	4.549	16.705	15.282	6.9	7.222	4.1455	17.0265	7.2515	-11.474	8.007	16.9845	0.504874	0.497803	0.53528	0.0608112	0.284257	1.29401	0.339411	1.08187	0.580535	0.509824	1.21127	1.07197	0.130108	0.972272
47	191	3	1	2018-11-06	2158	-42.6597	177.999	2-4 mm	17.6645	15.1315	18.437	1.511	11.8865	12.639	6.4865	6.201	2.922	15.566	6.9135	-8.376	8.113	13.956	0.576292	0.231224	0.0806102	0.646296	0.828022	0.520431	0.351432	0.379009	0.268701	0.459619	0.1393	0.00565685	0.059397	1.23178
47	191	3	1	2018-11-06	2158	-42.6597	177.999	>4 mm	18.068	15.147	17.8345	3.617	16.03	15.4675	6.435	5.4765	3.7375	16.185	7.2995	-10.115	7.1015	17.8835	0.138593	0.175362	0.0219203	0.263044	0.148492	0.026163	0.265872	0.345775	0.632861	0.0113137	0.0799031	0.166877	0.177484	0.347189
48	200	3	1	2018-11-07	1600	-42.6933	178.022	.2-0.5 mm	18.5605	15.3415	18.0935	5.043	15.4615	13.7825	7.223	8.1925	5.583	15.2305	7.5605	-6.774	7.9125	17.049	0.456084	0.163342	0.324562	0.520431	0.702157	0.495682	0.581242	0.422143	0.948937	0.0318198	0.624375	0.786303	0.0784889	0.428507
48	200	3	1	2018-11-07	1600	-42.6933	178.022	0.5-1 mm	18.182	15.7775	17.6065	6.7075	14.725	12.633	7.637	6.352	5.5755	15.539	9.1375	-3.9555	10.094	15.877	0.0212132	0.0643467	0.188798	0.423557	0.415779	0.263044	0.0876812	0.147078	0.883176	0.616597	0.533866	0.850649	0.420021	0.0721249
48	200	3	1	2018-11-07	1600	-42.6933	178.022	1-2 mm	18.969	16.4265	17.7175	6.3765	16.048	14.338	7.8045	6.658	5.4625	16.093	8.678	-4.885	10.3735	17.4245	0.2885	0.20294	0.252437	0.580535	0.524673	0.354968	0.641346	0.72832	0.378302	0.183848	0.339411	0.301227	0.768625	0.259508
48	200	3	1	2018-11-07	1600	-42.6933	178.022	2-4 mm	22.467	16.7385	19.1295	6.2125	17.8875	16.384	7.8695	7.883	6.026	16.9825	8.003	-7.5585	10.142	18.868	0.654781	0.374059	0.270822	0.621547	0.369817	0.301227	0.0148492	0.363453	0.497803	0.159099	0.193747	0.251023	0.53033	0.0707107
48	200	3	1	2018-11-07	1600	-42.6933	178.022	>4 mm	17.029	14.4755	18.3595	5.4005	15.407	14.831	8.109	8.441	5.435	13.7065	7.415	-5.219	8.097	20.2295	0.619426	0.0855599	0.171827	0.359917	1.05217	0.733977	1.15824	0.548715	1.26148	0.446184	1.28411	0.166877	0.678823	1.22542
55	226	3	3	2018-11-09	1018	-42.773	178.299	.2-.5 mm	17.36	16.3725	19.7895	4.0005	17.4465	13.393	7.416	7.355	5.402	16.1105	8.1855	-8.202	8.5865	16.3055	0.0282843	0.0742462	0.11243	0.267993	0.453255	0.0834386	0.181019	0.0650538	0.282843	0.0742462	0.116673	0.195161	0.634275	0.299106
55	226	3	3	2018-11-09	1018	-42.773	178.299	.5-1 mm	16.502	15.531	18.3495	4.5035	16.5475	12.7115	8.291	6.147	5.7655	15.056	8.378	-5.337	8.619	15.2875	0.125865	0.0226274	0.173241	1.28623	0.303349	0.0445477	0.576999	0.500632	0.21991	0.298399	0.43982	0.497803	0.229103	0.127986
55	226	3	3	2018-11-09	1018	-42.773	178.299	1-2 mm	17.713	17.1645	19.2725	4.2655	19.4125	15.2475	8.473	6.2135	6.6615	17.4975	8.795	-6.92	8.57	17.749	0.0707107	0.214253	0.402344	0.177484	0.333047	0.0502046	1.19077	0.641346	0.324562	0.0841457	0.0579828	0.390323	0.181019	0.0212132
55	226	3	3	2018-11-09	1018	-42.773	178.299	2-4 mm	19.895	16.699	20.095	6.5135	21.0755	15.5735	8.3465	8.184	4.731	17.21	6.365	-10.089	9.2445	18.0395	0.244659	0.110309	0.0905097	0.519723	0.522552	0.269408	0.201525	0.142836	0.789131	0.289914	0.534573	0.397394	0.598919	0.47164
55	226	3	3	2018-11-09	1018	-42.773	178.299	>4 mm	18.3025	16.373	20.136	3.047	15.8715	15.6945	7.0495	7.835	3.721	17.9635	5.9215	-10.6415	6.165	17.7315	0.282136	0.159806	0.0820244	0.0523259	0.152028	0.204354	0.416486	0.185262	0.844285	0.0586899	0.80398	0.249609	0.445477	0.0403051
59	237	3	3	2018-11-09	2236	-42.7787	178.396	.2-.5 mm	19.1635	16.2805	19.8565	5.583	16.341	14.282	6.657	8.054	5.6865	16.5985	7.3495	-9.7825	9.327	15.351	0.611647	0.604576	0.542351	1.05359	0.14425	0.465276	0.195161	0.270115	0.143543	1.40785	0.49851	0.403758	0.44972	0.22486
59	237	3	3	2018-11-09	2236	-42.7787	178.396	.5-1 mm	15.4275	16.7065	18.888	5.1335	15.1215	13.832	6.824	6.82	5.169	15.611	8.5775	-7.259	10.068	16.983	0.266579	0.395273	0.230517	0.328805	0.270822	0.230517	0.178191	0.212132	0.313955	0.745291	0.348604	0.571342	0.44972	0.462448
59	237	3	3	2018-11-09	2236	-42.7787	178.396	1-2 mm	17.341	16.2855	18.985	5.341	14.807	14.0355	7.6595	6.8365	5.5945	16.4695	9.4145	-5.9095	10.478	16.851	0.00848528	0.109602	0.0777817	0.233345	0.659024	0.0671751	0.294864	0.712057	0.0445477	0.484368	0.0388909	0.226981	0.504874	0.10748
59	237	3	3	2018-11-09	2236	-42.7787	178.396	2-4 mm	22.048	17.5525	20.235	6.826	15.318	15.453	7.851	NaN	6.592	18.0775	9.4585	-7.5265	11.466	16.7725	0.465276	0.726199	0.86267	0.322441	0.746705	0.715592	0.0961665	0	1.09177	1.38239	0.0615183	0.0997021	0.700036	0.120915
59	237	3	3	2018-11-09	2236	-42.7787	178.396	>4 mm	19.731	16.572	20.0705	4.2765	16.2275	15.9695	6.843	6.665	4.3115	17.807	8.5115	-11.934	9.5345	19.105	0.127279	0.179605	0.252437	0.673873	0.318905	0.16617	0.169706	0.42285	0.0940452	0.42285	0.109602	0.735391	0.553665	0.407294
87	271	4	1	2018-11-12	1032	-43.4797	179.823	.2-0.5 mm	18.8095	15.496	18.3865	5.7015	15.547	13.6275	6.975	6.641	5.209	15.9	8.0295	-5.9485	9.676	16.8675	0.44477	0.182434	0.385373	0.651245	0.0183848	0.0629325	0.159806	1.07056	0.936209	0.0480833	0.105359	0.515481	0.46669	0.191626
87	271	4	1	2018-11-12	1032	-43.4797	179.823	0.5-1 mm	15.411	15.512	18.9525	6.2165	13.175	12.9155	6.6555	6.8225	6.677	16.6015	9.296	-4.0245	9.5325	16.6385	0.253144	0.343654	0.181726	0.19304	0.731148	0.0388909	0.125158	0.754483	0.10748	0.1492	0.121622	0.0841457	0.368403	0.314663
87	271	4	1	2018-11-12	1032	-43.4797	179.823	1-2 mm	15.846	15.4835	19.472	4.916	13.6885	13.261	7.65	5.849	5.7965	17.469	6.75	-5.487	10.369	14.7	0.0834386	0.651245	0.750947	0.444063	1.08541	0.059397	0.544472	0.995606	0.661145	0.592555	0.086267	0.698621	0.705693	0.0749533
87	271	4	1	2018-11-12	1032	-43.4797	179.823	2-4 mm	20.7315	17.825	21.7955	3.3785	14.497	14.736	7.798	6.6745	6.488	17.7155	8.9185	-5.9045	9.7125	17.533	0.0304056	0.311127	0.284964	0.284964	0.0989949	0.182434	0.509117	0.16617	0.687308	0.105359	0.251023	0.245366	0.275065	0.0947523
87	271	4	1	2018-11-12	1032	-43.4797	179.823	>4 mm	17.154	15.275	18.9995	3.7775	15.4775	13.974	NaN	NaN	6.0495	16.676	7.739	-6.969	NaN	16.946	0.451134	0.91641	0.123744	0.654074	0.344361	0.164049	0	0	0.9751	0.738219	0.493561	1.34492	0	0.472347
88	277	4	1	2018-11-12	1905	-43.4578	179.853	.2-0.5 mm	16.5375	15.781	19.888	5.4695	15.199	15.155	6.671	7.7345	5.729	16.5995	8.9665	-7.116	9.233	17.6305	0.272236	0.0678823	0.0480833	0.460327	0.00282843	0.120208	0.0296985	0.00212132	0.00989949	0.316077	0.874691	0.472347	0.260215	0.0714178
88	277	4	1	2018-11-12	1905	-43.4578	179.853	0.5-1 mm	15.9025	16.0815	19.355	6.3875	14.54	14.5665	6.719	7.315	6.1415	16.968	9.222	-6.2945	9.11	16.021	1.00056	0.205768	0.33234	0.983586	0.363453	0.0883883	0.784889	0.875398	0.379716	0.452548	0.349311	0.570635	0.774989	2.09021
88	277	4	1	2018-11-12	1905	-43.4578	179.853	1-2 mm	18.8275	16.751	20.14	5.4465	14.107	15.2175	8.1195	7.189	6.86	17.7165	9.8325	-5.816	10.911	17.998	0.457498	0.309713	0.309713	0.890247	0.0183848	0.215668	0.22981	0.130108	0.0438406	0.277893	0.49851	0.319612	0.346482	0.2885
88	277	4	1	2018-11-12	1905	-43.4578	179.853	2-4 mm	18.101	16.4745	21.299	3.673	18.0765	15.247	8.107	6.4235	5.828	19.338	7.421	-6.6585	11.1635	17.197	0.00989949	0.0106066	0.0155563	0.427092	0.778525	0.189505	0.650538	0.745998	0.00424264	0.379009	0.448306	0.0558614	1.11935	0.806102
88	277	4	1	2018-11-12	1905	-43.4578	179.853	>4 mm	17.559	15.351	19.1225	2.4445	17.8105	14.666	7.0505	4.7015	5.411	17.374	6.683	-6.9875	10.7895	19.738	0.0452548	0.987121	0.480126	0.262337	0.673873	0.350725	0.168999	0.501339	1.0748	0.364867	1.12289	0.929845	0.376888	0.697207
96	307	4	3	2018-11-14	1215	-43.6597	-179.812	.2-.5 mm	18.2515	15.2865	18.6635	5.619	14.046	13.8085	6.647	5.8875	4.446	15.9685	6.8435	-7.7295	9.5705	16.381	0.0219203	0.306177	0.560736	0.333754	0.478004	0.673873	1.28835	0.665387	0.712764	0.95813	0.574878	0.635689	1.00621	0.681651
96	307	4	3	2018-11-14	1215	-43.6597	-179.812	.5-1 mm	18.302	16.5075	19.513	6.6285	15.258	14.441	9.3065	NaN	6.793	17.857	8.9355	-5.206	10.326	17.4535	0.196576	0.0898026	0.0537401	0.39103	0.195161	0.0749533	0.714885	0	0.46669	0.967322	0.0813173	0.0707107	0.0806102	0.241123
96	307	4	3	2018-11-14	1215	-43.6597	-179.812	1-2 mm	11.095	16.5455	20.2165	4.7065	17.2445	13.8045	8.0905	6.609	4.7235	18.0315	6.243	-8.8325	9.593	6.716	0.59397	0.167584	1.00904	0.680944	0.488611	0.605991	0.0360624	1.43401	0.943988	0.236881	1.41421	0.955301	1.1441	0.115966
96	307	4	3	2018-11-14	1215	-43.6597	-179.812	2-4 mm	21.377	16.3295	20.4975	4.8715	16.6795	16.4995	6.777	6.4135	4.556	18.438	7.996	-8.567	10.7435	18.8245	0.339411	0.0827315	0.0318198	0.658316	0.0205061	0.119501	0.428507	0.637103	0.330926	0.0975807	0.207889	0.985707	0.190212	0.174655
96	307	4	3	2018-11-14	1215	-43.6597	-179.812	>4 mm	22.005	15.846	20.781	3.8875	19.985	19.371	8.331	8.1115	4.8735	21.5875	11.535	-12.3745	7.8545	20.747	0.0975807	0.00848528	0.0777817	0.0445477	0.831558	0.206475	1.54715	0.567807	0.167584	0.137886	0.199404	0.109602	0.11243	0.190919
97	313	4	3	2018-11-14	2210	-43.7205	-179.843	.2-.5 mm	19.7845	15.882	19.6735	7.2055	14.485	14.186	6.7485	7.4655	4.0145	16.5425	9.0205	-7.994	10.0935	17.262	0.286378	0.473762	0.27365	0.839336	0.576999	0.517602	0.0190919	0.208597	0.173241	0.185969	0.113844	0.236174	0.0855599	0.0367696
97	313	4	3	2018-11-14	2210	-43.7205	-179.843	.5-1 mm	18.63	16.91	20.245	6.0095	15.0565	13.75	8.659	7.3475	7.323	17.198	10.2375	-4.3055	10.4955	17.7185	0.19799	0.200818	0.181019	0.44477	0.289207	0.039598	0.807516	0.033234	0.312541	0.0367696	0.617304	0.35426	0.87752	0.184555
97	313	4	3	2018-11-14	2210	-43.7205	-179.843	1-2 mm	18.5295	16.7885	20.245	4.129	14.203	13.4055	8.2155	7.3795	6.8955	17.5625	10.582	-4.3315	9.445	17.4615	0.142128	0.492853	0.38608	0.00848528	0.345068	0.294864	0.0374767	0.505581	0.458912	0.0784889	0.499217	0.523966	0.654781	0.284964
97	313	4	3	2018-11-14	2210	-43.7205	-179.843	2-4 mm	18.4465	16.3415	19.869	2.0685	14.5625	14.912	8	7.5265	6.265	18.141	8.557	-5.304	9.482	17.6095	0.0219203	0.25668	0.246073	0.228395	0.275065	0.110309	0.0919239	0.204354	0.828729	0.11738	0.100409	0.345068	0.930553	0.0997021
97	313	4	3	2018-11-14	2210	-43.7205	-179.843	>4 mm	20.4735	16.9165	21.5745	2.1165	16.3755	16.147	8.249	6.512	6.0795	19.0995	7.884	-7.631	10.077	18.747	0.144957	0.320319	0.0883883	0.0544472	0.296278	0.267286	0.692965	0.627911	0.00777817	0.309006	0.444063	0.212132	0.248902	0.138593
103	330	5	1	2018-11-16	1020	-45.53	179.496	.2-.5 mm	12.422	11.517	15.5675	-0.107	11.6525	9.7445	1.5625	3.0615	0.478	11.823	4.3305	-14.319	4.3215	11.628	0.248902	0.00565685	0.072832	0.124451	0.255266	0.159099	0.447599	0.0318198	1.08187	0.33234	0.287792	0.227688	0.474469	0.0608112
103	330	5	1	2018-11-16	1020	-45.53	179.496	.5-1 mm	12.242	11.598	15.7735	-0.8725	14.0785	10.4595	1.9205	1.657	0.6565	12.271	3.0445	-15.1225	5.5735	12.2135	0.260215	0.424264	0.0883883	0.408001	0.458912	0.125158	0.198697	0.400222	1.15471	0.00424264	0.330219	0.146371	0.900147	0.263751
103	330	5	1	2018-11-16	1020	-45.53	179.496	1-2 mm	14.689	11.5975	14.954	-1.906	8.2605	11.576	2.3185	3.533	-0.928	12.236	4.0195	-15.688	5.842	12.646	0.817415	0.341533	0.323855	1.03803	0.234052	0.131522	0.389616	0.475176	0.155563	0.2786	0.338704	0.0113137	0.421436	0.500632
103	330	5	1	2018-11-16	1020	-45.53	179.496	2-4 mm	14.2255	10.9075	15.7065	-3.5405	7.61	11.683	-0.5035	3.1315	-2.2205	11.46	1.496	-16.46	3.9775	13.4215	0.136472	0.0445477	1.21976	0.106773	0.231931	0.0735391	0.105359	1.21976	0.78701	0.254558	0.257387	0.164049	0.171827	0.731856
103	330	5	1	2018-11-16	1020	-45.53	179.496	>4 mm	17.9955	11.7065	16.6525	0.8395	11.5675	13.2705	-0.108	1.6405	-2.367	11.2255	-0.0295	-18.2945	2.456	16.4385	0.430628	0.184555	0.204354	0.211425	1.17309	0.788424	0.066468	0.484368	0.199404	0.321734	0.494268	0.316077	0.612354	0.782767
104	336	5	1	2018-11-16	2231	-45.5498	179.561	.2-.5 mm	12.4615	11.2875	15.6535	-0.3595	11.333	9.218	0.941	2.42	-1.2735	12.029	3.2445	-15.866	3.184	7.974	1.16885	0.398101	1.03591	0.210011	0.868327	0.241831	0.598212	0.135765	0.408001	0.94328	0.543765	0.694379	0.651952	0.967322
104	336	5	1	2018-11-16	2231	-45.5498	179.561	.5-1 mm	10.7845	11.192	14.527	-1.8375	11.6195	8.7375	1.114	2.789	-0.0435	9.5365	1.824	-14.992	5.5875	10.4515	0.747412	0.800445	1.09036	0.294864	0.996313	1.03167	1.2035	0.272943	1.22824	0.90439	0.888126	1.14834	1.03733	0.536694
104	336	5	1	2018-11-16	2231	-45.5498	179.561	1-2 mm	14.3795	11.309	15.388	-0.9345	10.675	10.9545	2.383	3.5005	0.4825	11.964	4.358	-14.5895	6.339	12.837	0.224153	0.138593	0.0989949	0.125158	0.569928	0.304763	1.13844	0.405172	0.0813173	0.178191	0.816001	0.556493	0.685894	0.316784
104	336	5	1	2018-11-16	2231	-45.5498	179.561	2-4 mm	13.126	10.5665	14.7445	-1.7745	11.1405	11.194	1.4475	0.1925	-0.963	12.702	0.5155	-15.222	4.256	14.1695	0.38608	0.262337	0.519723	0.053033	0.115258	0.598212	0.318905	1.16602	0.847114	0.0325269	1.09531	0.763675	0.212132	0.791252
104	336	5	1	2018-11-16	2231	-45.5498	179.561	>4 mm	22.3185	15.61	19.6465	0.1055	13.711	14.7335	4.3505	NaN	2.51	16.629	4.916	-11.901	8.288	16.873	0.0544472	0.642053	0.263751	0.519723	0.21496	0.218496	0.990657	0	0.455377	0.779232	0.199404	0.595384	0.579828	0.541644
109	356	5	3	2018-11-18	1003	-45.4955	179.63	.2-.5 mm	14.1035	11.9875	16.439	0.589	10.089	9.6235	2.0345	2.9285	-0.0185	12.2815	4.5375	-13.8045	2.6915	12.2295	0.289207	0.140714	0.0367696	0.255973	0.216375	0.212839	0.0827315	0.142128	0.596091	0.174655	0.147785	0.00636396	0.265165	0.127986
109	356	5	3	2018-11-18	1003	-45.4955	179.63	.5-1 mm	14.947	11.789	16.422	0.276	10.654	9.9675	2.3665	3.2995	-0.1515	12.8575	5.1345	-14.369	4.5105	12.7615	0.0296985	0.280014	0.019799	0.234759	0.0127279	0.0190919	0.277893	0.0190919	0.331633	0.109602	0.0318198	0.00282843	0.78701	0.0601041
109	356	5	3	2018-11-18	1003	-45.4955	179.63	1-2 mm	14.364	11.3865	15.143	-0.1085	11.765	11.076	3	2.748	-0.4845	12.7345	4.376	-13.07	5.8235	14.091	0.00141421	0.0162635	0.0905097	0.0742462	0.222032	0.0975807	0.258801	0.323855	0.465983	0.033234	0.0523259	0.227688	0.559321	0.0353553
109	356	5	3	2018-11-18	1003	-45.4955	179.63	2-4 mm	14.5085	11.15	15.17	-2.9395	11.4765	11.7935	1.9255	1.4685	-2.346	12.2915	2.3355	-17	2.2975	13.2195	0.0714178	0.128693	0.0183848	0.0473762	0.161927	0.0190919	0.683772	0.207182	0.066468	0.127986	0.168999	0.337997	0.519723	0.215668
109	356	5	3	2018-11-18	1003	-45.4955	179.63	>4 mm	15.9395	12.7395	17.2895	0.2435	13.27	14.7045	1.8535	NaN	-1.707	16.8035	3.7215	-20.2115	6.3715	16.5275	0.287792	0.355675	0.00494975	0.253851	0.514774	0.252437	0.25668	0	0.212132	0.242538	0.118087	0.103945	1.10379	0.359917
112	365	5	3	2018-11-18	2330	-45.4862	179.667	.2-.5 mm	14.277	11.629	16.548	1.049	10.51	10.2635	2.068	4.206	-0.902	12.2215	4.489	-14.636	4.033	12.9215	0.0268701	0.271529	0.233345	0.268701	0.268701	0.0954594	0.147078	1.06773	0.343654	0.103945	0.285671	0.347897	0.34224	0.0403051
112	365	5	3	2018-11-18	2330	-45.4862	179.667	.5-1 mm	15.196	12.7705	17.034	0.55	11.5465	10.547	2.644	4.2255	-0.766	13.0365	5.4855	-14.4435	6.006	13.035	0.0735391	0.450427	0.0876812	0.0254558	0.164756	0.0608112	0.690136	0.137886	0.219203	0.270822	1.07975	0.10253	0.756604	0.164049
112	365	5	3	2018-11-18	2330	-45.4862	179.667	1-2 mm	14.3425	12.136	15.597	-0.1765	10.958	10.0995	1.9035	3.454	-1.5265	10.6515	4.104	-13.4895	5.3825	13.3545	0.559321	0.258801	0.489318	0.545179	0.690136	0.614476	0.359917	0.485075	0.258094	0.788424	0.371938	0.11243	0.259508	0.372645
112	365	5	3	2018-11-18	2330	-45.4862	179.667	2-4 mm	14.535	11.739	16.1695	-2.449	10.396	10.463	2.118	1.494	-2.0975	11.4075	3.5725	-15.8395	4.583	11.9575	0.066468	0.166877	0.187383	0.196576	0.168291	0.158392	0.0353553	0.0848528	0.174655	0.210011	0.292035	0.0700036	0.250316	0.0742462
112	365	5	3	2018-11-18	2330	-45.4862	179.667	>4 mm	15.281	12.191	16.2745	-2.1675	10.9435	11.7345	2.024	1.3525	-2.3535	11.9475	1.863	-15.9565	5.5465	13.3525	0.33234	0.121622	0.0940452	0.802566	0.65266	0.123744	0.646296	0.392444	0.173241	0.0898026	0.306884	0.116673	0.0516188	0.371231
