# Supplementary material for: Gelatinous filter feeders increase ecosystem efficiency
Source: Commun Biol. 2024 Aug 23;7:1039. doi: 10.1038/s42003-024-06717-1 (PMC11343865; doi:10.1038/s42003-024-06717-1)
Supplement: Supplementary file 8 — Supplementary Data 5 [file 42003_2024_6717_MOESM8_ESM.xlsx]

## Sheet: Sheet1
											Body																												Gut
											Average of δ15NAir (‰)														StdDev of δ15NAir (‰)														Average of δ15NAir (‰)
Species	Stage	Length	Bongo Tow	Station	Cycle	Day	Start Date	Start Time (NZST)	Latitude	Longitude	Ala d15N (body)	Asx d15N (body)	Glx d15N (body)	Gly d15N (body)	Ile d15N (body)	Leu d15N (body)	Lys d15N (body)	Met d15N (body)	Phe d15N (body)	Pro d15N (body)	Ser d15N (body)	Thr d15N (body)	Tyr d15N (body)	Val d15N (body)	Ala st.dev. d15N (body)	Asx st.dev. d15N (body)	Glx st.dev. d15N (body)	Gly st.dev. d15N (body)	Ile st.dev. d15N (body)	Leu st.dev. d15N (body)	Lys st.dev. d15N (body)	Met st.dev. d15N (body)	Phe st.dev. d15N (body)	Pro st.dev. d15N (body)	Ser st.dev. d15N (body)	Thr st.dev. d15N (body)	Tyr st.dev. d15N (body)	Val st.dev. d15N (body)	Ala d15N (gut)	Asx d15N (gut)	Glx d15N (gut)	Gly d15N (gut)	Ile d15N (gut)	Leu d15N (gut)	Lys d15N (gut)	Met d15N (gut)	Phe d15N (gut)	Pro d15N (gut)	Ser d15N (gut)
Salpa thompsoni	Blastozooid	36	1	4	1	1	2018-10-24	434	-44.1953	172.933	8.0065	5.125	6.589	0.1395	5.9965	3.9605	0.3935	NaN	1.349	5.174	2.1785	8.049	NaN	9.4575	0.495682	1.52169	0.555786	0.307591	0.58902	0.57912	0.395273	0	0.465276	0.748119	1.08117	0.866913	0	0.185969
Salpa thompsoni	Blastozooid	27	1	4	1	1	2018-10-24	434	-44.1953	172.933	11.2705	7.7515	10.875	0.3445	9.1575	5.476	0.1475	NaN	0.1925	9.8665	1.33	5.6605	NaN	12.8975	0.235467	0.402344	0.760847	0.147785	0.526795	0.374767	0.860549	0	0.549422	0.10253	0.231931	0.263751	0	0.0572756
Salpa thompsoni	Blastozooid	33	1	4	1	1	2018-10-24	434	-44.1953	172.933	10.468	6.7825	9.372	0.5975	7.8495	4.6645	2.2195	NaN	0.235	9.3235	0.508	4.246	3.0025	11.893	0.801859	0.146371	0.0692965	0.109602	0.659731	0.013435	0.761554	0	0.603869	0.494268	0.499217	0.362039	0.334462	0.930553
Salpa thompsoni	Blastozooid	27	1	4	1	1	2018-10-24	434	-44.1953	172.933	11.638	8.9555	10.328	0.4145	7.8115	5.391	1.9555	NaN	0.641	10.3355	0.879	3.437	1.8035	11.5585	0.388909	0.910046	0.165463	0.598919	0.17607	0.149907	0.801152	0	0.814587	0.1393	0.149907	0.101823	0.217082	0.0572756
Salpa thompsoni	Blastozooid	67	2	8	1	1	2018-10-24	1305	-44.5942	173.867	12.241	7.448	10.7095	0.017	10.69	5.16	4.403	NaN	1.116	8.2875	0.604	6.551	4.6355	12.1655	1.21622	0.0169706	0.603162	1.02106	1.1144	0.00141421	0.485075	0	0.78206	0.033234	0.222032	0.152735	1.10662	0.514067	7.558	6.86	8.4815	1.416	8.7765	2.727	1.8835	0.4865	0.0145	7.415	1.631
Salpa thompsoni	Blastozooid	60	2	8	1	1	2018-10-24	1305	-44.5942	173.867	11.3375	7.65	10.803	0.627	8.5475	4.7855	3.5655	NaN	0.72	8.1285	0.352	6.129	3.0145	11.5745	0.116673	0.268701	0.417193	0.968736	0.144957	0.243952	0.695086	0	0.263044	0.801152	0.626497	1.055	0.597505	0.092631	7.83	6.557	9.4625	1.5185	5.6945	4.6965	1.465	0.484	0.552	8.111	1.296
Salpa thompsoni	Blastozooid	34	2	8	1	1	2018-10-24	1305	-44.5942	173.867	9.7215	6.1575	9.656	0.979	7.4355	3.6145	0.4345	NaN	1.062	8.5485	1.3075	7.939	1.629	10.6615	0.905804	0.127986	0.598212	0.489318	0.555079	0.214253	0.0671751	0	0.968736	0.415072	0.226981	0.762261	0.545886	0.348604
Salpa thompsoni	Blastozooid	27	2	8	1	1	2018-10-24	1305	-44.5942	173.867	9.9935	6.492	9.7655	0.5265	7.9285	4.501	1.6445	NaN	0.619	8.891	0.6635	6.598	0.778	11.3575	0.0360624	0.216375	0.171827	0.1492	0.0827315	0.0806102	0.979343	0	0.168291	0.16122	0.241123	0.404465	0.455377	0.153442
Salpa thompsoni	Blastozooid	52	2	8	1	1	2018-10-24	1305	-44.5942	173.867	10.636	6.78	8.1235	2.1485	5.2605	3.3415	1.302	NaN	0.178	11.2965	0.694	2.938	1.931	10.2815	0.316784	0.722663	0.409415	0.200111	1.03733	0.251023	0.678823	0	0.373352	0.0304056	0.803273	0.414365	0.725492	0.1393
Salpa thompsoni	Blastozooid	50	2	8	1	1	2018-10-24	1305	-44.5942	173.867	9.0845	7.1065	8.9245	0.819	10.9325	4.9525	0.2225	NaN	0.834	9.018	0.292	6.32	1.804	9.8555	0.611647	0.874691	0.818123	0.453963	0.185969	0.309006	0.198697	0	0.59397	0.164049	0.76509	0.418607	0.411536	0.033234
Salpa thompsoni	Oozooid	83	5	18	1	2	2018-10-25	1037	-44.5688	173.7	12.108	8.5225	10.043	2.8615	10.878	5.1425	3.888	1.8475	3.0825	9.885	0.1235	4.934	6.0615	13.413	0.200818	0.501339	0.250316	0.338704	0.612354	0.753069	0.0367696	0.721956	0.939745	0.268701	1.01187	0.619426	0.526795	0.0876812	11.447	10.3115	12.812	2.6955	6.958	5.7915	4.5665	3.309	4.1245	9.846	2.2955
Salpa thompsoni	Blastozooid	90	6	23	1	2	2018-10-26	8	-44.5265	173.617	10.1475	6.7615	9.385	0.094	7.4285	4.586	1.471	0.891	0.951	9.9775	0.6415	6.707	1.998	11.8595	0.293449	0.286378	0.206475	0.357796	0.185969	0.148492	0.633568	0.680237	0.0452548	0.0346482	0.0912168	0.421436	0.858428	0.266579	7.55	5.9295	8.2175	1.0395	5.723	3.735	1.1515	0.2845	0.669	8.296	0.566
Salpa thompsoni	Blastozooid	90	6	23	1	2	2018-10-26	8	-44.5265	173.617	9.862	6.62	8.801	0.5685	7.067	4.363	1.6195	0.9115	0.6805	10.1355	0.8815	6.489	1.24	12.5905	0.114551	0.124451	0.0226274	0.0770746	0.0692965	0.108894	0.323148	0.188798	0.026163	0.185969	0.0275772	0.0367696	0.749533	0.136472	8.068	6.4425	8.413	1.4575	5.4685	3.2915	1.967	1.105	0.127	7.7885	0.066
Salpa thompsoni	Blastozooid	80	6	23	1	2	2018-10-26	8	-44.5265	173.617	9.692	6.6505	9.2415	1.263	7.3165	4.0335	1.92	0.556	1.5	9.815	1.5925	5.784	2.425	11.3985	0.0975807	0.0629325	0.0940452	0.0848528	0.429214	0.269408	0.88954	0.784889	0.114551	0.169706	0.0968736	0.347897	0.650538	0.222739	7.589	5.869	8.112	1.606	4.895	3.2405	0.8025	0.026	0.5485	8.225	0.226
Salpa thompsoni	Blastozooid	14	7	27	1	3	2018-10-26	904	-44.4923	173.55	12.1	8.295	10.3385	0.3165	9.2105	4.2075	1.673	NaN	0.301	9.9195	0.901	5.9015	3.6255	12.106	1.26996	0.00565685	0.685186	0.188798	0.816708	0.914289	0.748119	0	0.0848528	0.654074	0.33234	0.663973	1.02743	0.615183
Salpa thompsoni	Blastozooid	12	7	27	1	3	2018-10-26	904	-44.4923	173.55	12.7285	7.2545	9.57	1.7725	NaN	5.2625	NaN	NaN	NaN	NaN	NaN	6.3335	NaN	11.3355	0.173241	0.573464	0.14425	0.992071	0	0.386787	0	0	0	0	0	0.0304056	0	0.0558614
Soestia zonaria	Blastozooid	35	7	27	1	3	2018-10-26	904	-44.4923	173.55	12.711	9.281	11.5185	1.5405	8.5145	4.375	3.4055	NaN	0.4375	8.6895	0.622	5.251	5.021	11.031	0.280014	0.00848528	0.441942	0.943988	0.956715	0.482247	0.966615	0	0.446184	0.918532	0.823072	0.0523259	0.00565685	0.0452548
Soestia zonaria	Blastozooid	36	7	27	1	3	2018-10-26	904	-44.4923	173.55	12.924	9.31	10.986	2.562	7.5805	3.9545	1.0105	NaN	1.695	8.5985	0.2975	5.6975	4.8665	10.5515	0.793374	0.62084	0.151321	0.767918	0.406586	0.204354	0.156271	0	0.183848	0.026163	0.318905	0.190212	1.46866	0.504167
Soestia zonaria	Blastozooid	35	7	27	1	3	2018-10-26	904	-44.4923	173.55	12.853	8.823	11.487	0.5455	8.3695	4.404	3.286	NaN	1.189	8.4515	0.9175	5.6865	NaN	11.1165	0.929138	0.753776	0.461034	0.781353	0.0629325	0.19799	0.831558	0	0.166877	0.463155	0.839336	0.204354	0	0.000707107
Soestia zonaria	Blastozooid	32	7	27	1	3	2018-10-26	904	-44.4923	173.55	12.428	8.604	11.3055	2.679	7.255	4.5755	3.8685	NaN	1.698	8.719	0.589	5.8235	3.0965	11.403	0.312541	0.30547	0.553665	0.154149	0.414365	0.449013	0.727613	0	0.282843	0.455377	0.0509117	0.523966	0.494268	0.596798
Soestia zonaria	Blastozooid	31	7	27	1	3	2018-10-26	904	-44.4923	173.55	12.5325	8.693	10.7145	2.212	7.868	4.1165	3.95	0.1345	2.329	6.2045	1.0075	4.9715	3.509	10.896	0.381131	0.86267	1.1646	0.524673	0.152735	0.712057	0.79196	0.637103	1.44674	0.276479	0.115258	0.883176	0.0311127	0.905097
Salpa thompsoni	Blastozooid	27	15	70	1	5	2018-10-29	206	-44.5578	174.103	9.5875	6.505	8.253	1.9935	7.7175	4.171	0.9615	NaN	0.346	8.245	0.2725	3.4115	0.301	10.8155	0.457498	0.22486	0.159806	0.160513	0.21991	0.0565685	0.972272	0	0.704278	0.124451	0.929845	0.215668	0.113137	0.0770746
Salpa thompsoni	Blastozooid	30	15	70	1	5	2018-10-29	206	-44.5578	174.103	9.5795	6.3855	8.3755	1.4	7.1845	4.5785	0.371	0.2665	0.335	8.6015	0.4845	3.488	0.016	11.077	0.115258	0.242538	0.0997021	0.0367696	0.0289914	0.0516188	0.404465	0.11243	0.240416	0.0120208	0.236881	0.10748	0.448306	0.0438406
Thetys vagina	Oozooid	132	25	110	1.5	0	2018-10-31	1710	-44.6343	174.259	13.4505	6.6715	7.627	0.0065	7.7895	7.0435	0.0205	2.494	3.42	9.934	2.934	0.0135	9.4845	9.7365	0.0304056	0.55225	0.106066	0.317491	0.689429	0.309006	0.161927	0.366281	0.0410122	0.415779	0.46669	0.0954594	0.685186	0.0106066	11.3425	9.674	11.58	0.936	8.5845	4.965	NaN	3.0825	2.4915	10.733	5.1105
Thetys vagina	Oozooid	132	25	110	1.5	0	2018-10-31	1710	-44.6343	174.259	12.7145	9.784	8.8275	0.2735	8.3295	5.889	NaN	2.4725	2.3955	10.06	3.9385	4.8395	5.768	10.8965	0.159099	0.22486	0.355675	0.092631	0.982171	0.801859	0	0.159099	0.6965	0.404465	0.447599	0.013435	0.277186	0.164756
Pegea confederata	Blastozooid	54	32	121	1.5	0	2018-11-01	816	-44.5635	178.452	14.442	9.3475	12.8955	1.066	4.9455	3.1705	NaN	NaN	1.623	9.197	2.742	12.987	0.66	9.0735	0.35921	0.495682	0.156271	0.121622	0.338704	0.222739	0	0	0.137179	0.777817	0.101823	1.05217	0.776403	0.0714178
Salpa thompsoni	Oozooid	92	40	163	2	4	2018-11-04	1302	-44.6145	179.064	6.8565	5.5635	7.7975	1.553	5.7665	3.3955	0.3395	0.241	2.284	4.3535	4.081	7.662	1.672	9.9595	0.262337	0.204354	0.0685894	0.260215	0.201525	0.243952	0.27365	0.470933	0.206475	0.21991	0.694379	0.465276	0.496389	0.178898	2.5975	3.1745	5.2575	3.3185	1.9545	0.158	2.846	NaN	3.0285	1.614	4.949
Salpa thompsoni	Oozooid	96	40	163	2	4	2018-11-04	1302	-44.6145	179.064	7.061	5.7015	7.9635	1.1655	5.604	3.4295	0.065	0.015	2.056	4.7755	3.498	9.9695	3.3355	9.3595	0.019799	0.0190919	0.0162635	1.08117	0.0806102	0.0148492	1.0946	0.537401	0.14425	0.190212	0.0325269	1.06561	0.536694	0.033234	3.578	3.459	6.3915	3.705	3.2855	0.2665	0.8505	0.2355	2.1075	1.777	4.5285
Salpa thompsoni	Blastozooid	32	41	165	2	4	2018-11-04	1500	-44.604	179.078	7.1505	4.958	7.1935	0.5665	5.5575	3.6285	0.1485	NaN	0.9265	5.396	2.2775	9.4355	NaN	9.113	0.666802	0.222032	0.433456	0.685186	0.31042	0.0700036	1.04298	0	0.936916	0.623668	0.519723	0.553665	0	0.963079
Salpa thompsoni	Blastozooid	32	41	165	2	4	2018-11-04	1500	-44.604	179.078	6.8065	4.837	6.732	1.2535	5.1955	3.462	0.252	0.4855	1.052	6.1355	2.1085	8.305	3.5815	9.013	0.533866	0.192333	0.222032	0.331633	0.16617	0.019799	0.336583	1.03308	0.435578	0.491439	0.655488	0.195161	0.00777817	0.181019
Salpa thompsoni	Blastozooid	33	41	165	2	4	2018-11-04	1500	-44.604	179.078	6.446	4.79	6.842	1.3875	5.7925	3.5165	4.4075	NaN	1.3735	5.4255	2.3765	8.3135	2.409	9.453	0.868327	0.21496	0.0113137	0.685186	0.0190919	0.381131	0.748826	0	0.429214	0.00777817	0.980757	0.0388909	0.572756	0.295571
Salpa thompsoni	Blastozooid	21	41	165	2	4	2018-11-04	1500	-44.604	179.078	9.531	4.8835	6.915	1.8905	NaN	4.1765	NaN	NaN	1.943	NaN	2.183	7.9385	NaN	9.53	0.551543	0.118087	0.0579828	0.0219203	0	0.768625	0	0	0.00565685	0	0.465276	0.683772	0	0.871156
Salpa thompsoni	Blastozooid	18	41	165	2	4	2018-11-04	1500	-44.604	179.078	7.0735	5.3775	7.207	1.0055	NaN	2.855	NaN	NaN	1.791	8.135	1.4295	8.352	NaN	12.514	0.402344	0.28355	0.363453	1.03025	0	0.114551	0	0	0.816001	0.615183	0.515481	0.414365	0	0.5572
Salpa thompsoni	Blastozooid	35	41	165	2	4	2018-11-04	1500	-44.604	179.078	14.125	8.8065	11.225	0.847	7.1465	5.721	5.375	NaN	1.801	8.7865	0.184	11.132	NaN	9.4845	0.799031	0.361332	0.173948	0.151321	0.243952	0.0933381	0.681651	0	0.579828	0.260922	0.0961665	0.534573	0	0.0516188
Salpa thompsoni	Blastozooid	27	41	165	2	4	2018-11-04	1500	-44.604	179.078	7.014	4.822	7.134	6.7605	5.9755	2.9445	NaN	NaN	2.876	6.6575	2.7055	7.631	NaN	9.4305	0.506288	0.832972	0.671751	0.707814	0.704985	0.714885	0	0	0.987121	0.843578	0.64276	0.239002	0	0.820951
Salpa thompsoni	Blastozooid	30	41	165	2	4	2018-11-04	1500	-44.604	179.078	10.0065	4.592	6.7285	1.1355	5.766	3.1445	NaN	NaN	2.371	6.0555	1.3365	8.675	NaN	13.349	0.720542	0.0989949	0.126572	0.638517	0.079196	0.177484	0	0	0.774989	0.260922	0.365574	0.832972	0	0.0438406
Salpa thompsoni	Blastozooid	0	41	165	2	4	2018-11-04	1500	-44.604	179.078	9.2395	7.7355	8.927	1.324	7.2275	3.593	NaN	NaN	1.295	7.2655	3.126	9.378	NaN	9.0825	0.382545	0.33729	0.0848528	0.079196	0.76014	0.254558	0	0	0.350725	0.440528	0.465276	0.154149	0	0.00353553
Salpa thompsoni	Blastozooid	33	43	173	2	4	2018-11-04	2128	-44.6132	179.156	8.273	5.5535	7.707	0.805	5.83	4.4005	6.9685	1.6485	0.901	7.498	1.693	9.5615	NaN	9.78	0.059397	0.341533	0.0608112	0.239002	0.0424264	0.0318198	0.0799031	0.808223	0.452548	0.0240416	0.18809	0.730441	0	0.285671
Salpa thompsoni	Blastozooid	33	43	173	2	4	2018-11-04	2128	-44.6132	179.156	8.235	5.9605	8.2175	1.39	6.5305	4.7655	3.4895	NaN	0.2985	7.7445	1.592	9.6295	NaN	9.75	0.140007	0.282136	0.00636396	0.0438406	0.201525	0.0898026	0.863377	0	0.277893	0.101116	0.318198	0.17607	0	0.236174
Salpa thompsoni	Blastozooid	11	43	173	2	4	2018-11-04	2128	-44.6132	179.156	9.7215	6.296	8.5685	1.1035	6.4755	4.838	0.7205	1.0735	0.6135	8.5625	1.232	8.479	0.9045	10.17	0.785596	0.25173	0.0968736	0.284964	0.567807	0.695793	0.952473	0.0544472	0.423557	0.245366	0.0353553	0.00565685	0.0968736	0.241831
Salpa thompsoni	Blastozooid	11	43	173	2	4	2018-11-04	2128	-44.6132	179.156	9.3825	5.2185	8.6135	0.3475	7.3495	4.726	5.275	NaN	0.8255	8.105	1.837	9.8685	NaN	9.723	0.603162	0.0445477	0.217082	0.473054	0.0388909	0.0155563	0.237588	0	0.549422	0.217789	0.0989949	0.210011	0	0.00282843
Salpa thompsoni	Blastozooid	0	45	178	2	4	2018-11-05	733	-44.5838	179.282	8.2765	4.3975	7.4855	4.096	6.9035	3.4315	NaN	NaN	2.4415	6.038	4.6655	9.0385	NaN	9.3155	1.15753	0.22981	0.210011	0.309713	0.258094	0.0233345	0	0	0.211425	0.482247	0.330219	0.217082	0	0.0403051
Salpa thompsoni	Blastozooid	0	45	178	2	4	2018-11-05	733	-44.5838	179.282	8.696	4.2125	6.389	0.3405	5.5885	2.933	NaN	NaN	2.163	6.509	2.9505	9.617	NaN	8.68	0.452548	0.0275772	0.0763675	0.287792	0.324562	0.0254558	0	0	0.195161	0.178191	0.598919	0.0509117	0	0.888126
Salpa thompsoni	Blastozooid	10	46	186	2	5	2018-11-05	2139	-44.524	179.478	9.8975	5.432	8.4665	0.5575	7.228	5.214	4.2635	NaN	0.1095	7.6445	1.8605	8.65	NaN	9.784	0.557907	0.322441	0.0841457	0.338704	1.17097	0.415779	0.712057	0	0.522552	0.171827	0.0685894	0.582656	0	0.0282843	5.993	4.4315	7.2175	2.403	3.8515	2.624	0.6755	1.1795	1.6675	5.16	3.3985
Salpa thompsoni	Blastozooid	27	46	186	2	5	2018-11-05	2139	-44.524	179.478	7.8745	5.5135	7.3425	0.7095	6.133	3.774	4.744	0.591	1.374	6.235	2.85	7.535	0.0205	9.281	0.00919239	0.932674	0.210011	0.0601041	0.046669	0.0183848	0.789131	0.455377	0.019799	0.257387	0.678823	0.978636	0.908632	0.226274
Salpa thompsoni	Blastozooid	41	87	271	4	1	2018-11-12	931	-43.4797	179.823	14.4265	11.002	13.643	6.417	12.3035	10.3495	3.734	5.6815	6.0745	13.8365	4.1775	0.0605	5.5685	16.5165	0.714885	0.0989949	0.231931	1.04793	0.263751	0.359917	1.38876	0.509824	0.198697	0.279307	0.1492	0.280721	0.422143	0.325976
Salpa thompsoni	Blastozooid	69	88	277	4	1	2018-11-12	1806	-43.4578	179.853	17.4545	12.774	15.312	4.916	15.773	11.3835	3.6675	NaN	6.6075	16.517	5.7605	0.0745	5.2955	18.443	0.0869741	0.354968	0.229103	0.0381838	0.186676	0.0940452	0.27365	0	0.372645	0.514774	0.859135	0.266579	0.50841	0.127279	13.52	11.9535	13.868	6.35	11.915	9.6295	6.997	5.582	6.484	12.8155	5.2515
Salpa thompsoni	Blastozooid	32	88	277	4	1	2018-11-12	1806	-43.4578	179.853	17.7815	13.0675	14.4855	9.163	14.45	11.3575	NaN	NaN	8.482	15.2595	6.117	1.397	NaN	18.7275	0.819537	0.48154	0.150614	0.700036	0.544472	0.600334	0	0	0.8457	0.81388	0.340825	0.141421	0	0.317491
Salpa thompsoni	Blastozooid	35	93	301	4	3	2018-11-14	349	-43.6328	-179.839	18.043	13.266	15.1055	8.6235	NaN	10.606	NaN	NaN	6.1375	15.61	NaN	0.3965	NaN	17.141	0.306884	0.435578	0.106773	0.675287	0	0.336583	0	0	0.180312	1.1441	0	0.470226	0	0.991364	12.325	11.7785	13.881	5.9595	11.838	9.609	5.1825	NaN	6.4015	13.2635	3.1215
Salpa thompsoni	Blastozooid	31	93	301	4	3	2018-11-14	349	-43.6328	-179.839	13.1135	11.845	13.9255	4.731	12.3755	9.7975	6.135	4.5235	5.822	14.0155	4.2	0.9755	4.538	16.9245	0.00777817	0.267286	0.0374767	0.205061	0.154856	0.156271	0.612354	0.000707107	0.287085	0.00212132	0.199404	0.924189	0.731148	0.522552	13.182	12.0125	14.3665	5.1125	11.686	9.497	0.6575	6.476	6.277	12.7185	4.5565
Salpa thompsoni	Blastozooid	31	93	301	4	3	2018-11-14	349	-43.6328	-179.839	13.877	11.9835	13.9395	5.2775	12.9535	10.1895	1.9735	5.6445	6.267	13.9495	5.156	1.2205	5.2565	16.987	0.0480833	0.0643467	0.0516188	0.318905	0.0502046	0.00494975	0.692258	0.153442	0.285671	0.161927	0.316784	0.238295	0.0148492	0.0678823	13.0855	11.547	13.2465	6.3075	10.8005	9.0865	7.129	6.6845	6.026	12.4675	5.0665
Salpa thompsoni	Blastozooid	65	94	303	4	3	2018-11-14	806	-43.6435	-179.822	14.656	13.065	14.7535	6.3385	13.08	10.5025	7.4015	5.8355	6.4315	14.864	5.492	0.625	8.1085	16.904	0.0608112	0.380423	0.245366	0.157685	0.282843	0.225567	0.641346	0.883176	0.127986	0.132936	0.636396	0.066468	0.943988	0.562857	12.9115	12.1195	13.5405	6.571	10.453	8.363	0.3495	7.1605	5.832	11.7805	3.1585
Salpa thompsoni	Blastozooid	61	94	303	4	3	2018-11-14	806	-43.6435	-179.822	13.8255	12.3885	14.615	9.275	13.018	9.82	2.091	NaN	7.3655	13.366	4.971	1.5345	6.2035	15.4095	0.225567	0.154856	0.19799	0.472347	0.302642	0.0763675	0.724077	0	1.0543	0.237588	0.321026	0.474469	0.294864	0.241123	13.8515	12.918	14.978	13.826	11.2205	9.496	2.8935	6.6845	5.89	12.8125	5.3525
Salpa thompsoni	Blastozooid	64	94	303	4	3	2018-11-14	806	-43.6435	-179.822	13.305	12.266	14.9315	6.8375	12.609	10.397	2.844	NaN	7.638	14	5.335	1.232	5.422	15.1655	0.463862	0.339411	0.31042	0.0770746	1.03945	0.742462	0.895197	0	0.391737	0.151321	0.0848528	0.622254	0.680237	0.0572756	13.5015	11.9575	14.606	7.2645	10.7055	8.702	4.172	NaN	6.7025	12.193	5.0385
Salpa thompsoni	Blastozooid	30	95	304	4	3	2018-11-14	806	-43.6418	-179.82	13.2635	11.677	13.952	8.272	12.745	9.7105	3.834	NaN	6.145	12.4745	4.586	0.9655	4.5265	15.7535	0.245366	0.148492	0.33234	0.538815	0.280014	0.197283	0.816001	0	0.282843	0.113844	0.483661	0.218496	0.949644	0.523966
Salpa thompsoni	Blastozooid	11	95	304	4	3	2018-11-14	806	-43.6418	-179.82	12.9915	11.3725	13.4185	6.8555	11.5645	9.459	6.5635	5.7225	5.504	13.0095	4.6895	0.493	5.393	15.4765	0.177484	0.00777817	0.0954594	0.299106	0.127986	0.108894	0.136472	0.277893	0.417193	0.152028	0.0982878	0.523259	0.431335	0.111016
Salpa thompsoni	Blastozooid	62	98	316	4	4	2018-11-14	2306	-43.7263	-179.817	14.1995	12.184	14.383	9.289	12.1605	9.805	0.9145	NaN	7.2025	15.5725	4.9275	1.598	5.2985	16.0985	0.183141	0.120208	0.0777817	0.00848528	0.0629325	0.106066	3.78514	0	0.22981	1.04723	0.796909	0.209304	0.825194	0.0558614	14.803	12.9	15.358	7.948	10.8695	8.9415	2.285	NaN	6.3475	12.499	5.29
Salpa thompsoni	Blastozooid	68	98	316	4	4	2018-11-14	2306	-43.7263	-179.817	13.6555	12.05	14.055	8.652	11.923	9.9515	4.356	6.601	6.62	14.859	5.118	1.0035	6.4525	16.074	0.210011	0.145664	0.00848528	0.360624	#DIV/0!	0.201525	0.965908	0.902268	0.526087	0.390323	0.156978	0.808223	0.340118	0.155563	14.9875	12.3285	13.834	7.257	NaN	9.046	NaN	NaN	6.1325	NaN	NaN
Salpa thompsoni	Blastozooid	48	98	316	4	4	2018-11-14	2306	-43.7263	-179.817	15.6045	12.4145	14.6035	9.094	12.3275	10.1375	NaN	NaN	7.4415	14.4885	5.963	2.4535	13.273	17.2855	0.00636396	0.0770746	0.21991	0.63781	0.366988	0.0558614	0	0	0.221324	0.430628	0.079196	0.238295	0.13435	0.617304	14.8425	12.5875	15.0865	7.601	10.9	8.9335	8.8945	7.414	6.0865	12.566	5.237
Soestia zonaria	Blastozooid	38	112	369	5	3	2018-11-18	2230	-45.4862	179.667	9.841	6.121	8.9015	1.0655	6.5745	2.6935	NaN	NaN	2.647	5.1045	2.806	9.552	1.207	10.1555	0.111723	0.226274	0.1492	0.548008	0.0912168	0.072832	0	0	0.712764	0.177484	0.0183848	0.178191	0.175362	0.236881
Soestia zonaria	Blastozooid	37	112	369	5	3	2018-11-18	2230	-45.4862	179.667	10.5765	5.1995	8.3755	0.803	6.2245	2.1345	NaN	NaN	3.3155	4.677	2.5845	9.1015	NaN	11.047	0.53528	0.536694	0.719128	0.284257	0.482954	0.0388909	0	0	0.260922	0.257387	0.383959	0.413657	0	0.318198
Soestia zonaria	Blastozooid	37	112	369	5	3	2018-11-18	2230	-45.4862	179.667	9.2245	5.637	8.198	2.7665	6.374	2.0645	NaN	NaN	3.825	4.9015	2.725	9.8565	2.1455	10.157	0.215668	0.166877	0.066468	0.707814	0.394566	0.432042	0	0	0.079196	0.357089	0.0565685	0.564978	2.18284	0.237588
Soestia zonaria	Not recorded	0	112	369	5	3	2018-11-18	2230	-45.4862	179.667	10.7255	4.8595	7.732	8.523	4.4135	1.585	NaN	NaN	2.794	4.449	3.1055	12.04	NaN	7.9115	0.772868	0.506996	0.388909	0.336583	0.072832	0.120208	0	0	0.10748	0.0311127	0.393858	0.173948	0	0.335876
[truncated: 17 more columns]
