# Supplementary material for: Gelatinous filter feeders increase ecosystem efficiency
Source: Commun Biol. 2024 Aug 23;7:1039. doi: 10.1038/s42003-024-06717-1 (PMC11343865; doi:10.1038/s42003-024-06717-1)
Supplement: Supplementary file 9 — Supplementary Data 6 [file 42003_2024_6717_MOESM9_ESM.zip]

Archive with 25 entries (25 files):
- Code/AllFigs.mlx
- Code/BodyGut.mat
- Code/Bulk.mat
- Code/BulkPlots.m
- Code/CalcProtistTP.m
- Code/CalcZoo2P.m
- Code/CalcZoo2PvariablePhy.m
- Code/ComparisonToOtherRegions.m
- Code/CompOtherRegions.mat
- Code/CycleColors.mat
- Code/GutPlots.m
- Code/HigherTrophicLevels.m
- Code/KeyParameters.mat
- Code/LargeProdNorm.mat
- Code/MakeLegend.m
- Code/PicoMicroPhyFractions.mat
- Code/ProtistBiomass.mat
- Code/SalpTP.mat
- Code/SecondaryProduction.m
- Code/SecondaryProduction.mat
- Code/SecProd.mat
- Code/SizeCutoff.mat
- Code/SizeFracTP.mat
- Code/TP.mat
- Code/TrophicPositions.m
