# Supplementary material for: Gelatinous filter feeders increase ecosystem efficiency
Source: Commun Biol. 2024 Aug 23;7:1039. doi: 10.1038/s42003-024-06717-1 (PMC11343865; doi:10.1038/s42003-024-06717-1)
Supplement: Supplementary file 9 — Supplementary Data 6 [file 42003_2024_6717_MOESM9_ESM.zip › Code/CalcZoo2PvariablePhy.m]

function Zoo2P = CalcZoo2PvariablePhy(GutPig,Zoo_TP,Protist_TP,Phy_TP,GGE)

DF_Zoo_Phy = (Zoo_TP - Protist_TP - 1)/(Phy_TP - Protist_TP);
%DF_Zoo_HetPro = 1 - DF_Zoo_Phy;

Zoo2P = GutPig/DF_Zoo_Phy*GGE;
